# Supplementary material for: The population genetics of speciation by cascade reinforcement
Source: Ecol Evol. 2023 Feb 7;13(2):e9773. doi: 10.1002/ece3.9773 (PMC9905665; doi:10.1002/ece3.9773)
Supplement: Supplementary file 8 — Tables S1–S36. [file ECE3-13-e9773-s006.xlsx]

## Sheet: S1_Appendix
Supplemental Table 1. Genetic samples used in study. ID_number indicates genetic sequencing library identifier and Voucher_number and Voucher_number_zero indicate the field number of specimen. Columns D-E indicate species identity of the sample. Columns F-I indicate locality information of the sample. Columns J-L summarize the number of sequencing reads obtained, the number of target loci recover…
ID_number	Voucher_number	Voucher_number_zero	Genus	Species	State	County	Lat	Lon	nReads	nLoci	AvgLocLen	fastStructure_allferiarum	SC_fastStructure	FL_fastStructure	DAPC	migrate-n_ALFL	migrate-n_GA	migrate-n_SC	migrate-n_VA	GenoDive_FL	GenoDive_SC_brimleyi	GenoDive_SC_nigrita	Note
I10889	ECM469	ECM00469	Pseudacris	brimleyi	NC	Craven	35.1892	-77.0814	5287618	1200	867.07	N	Y	N	N	N	N	N	N	N	N	N
I11177	ECM079	ECM00079	Pseudacris	brimleyi	NC	Pitt	35.7006	-77.4094	5530652	1074	856.903	N	Y	N	N	N	N	N	N	N	N	N
I25591	ECM15190	ECM15190	Pseudacris	brimleyi	SC	Dorchester	32.9424	-80.5159	9000239	1317	1095.23	N	Y	N	N	N	N	N	N	N	Y	N
I25651	ECM8476	ECM08476	Pseudacris	brimleyi	SC	Colleton	32.9399	-80.534	6130022	1295	1077.75	N	Y	N	N	N	N	N	N	N	N	N
I25652	ECM8479	ECM08479	Pseudacris	brimleyi	SC	Colleton	32.9399	-80.534	2758459	1119	951.088	N	Y	N	N	N	N	N	N	N	N	N
I25713	ECM8565	ECM08565	Pseudacris	brimleyi	SC	Colleton	32.94	-80.517	2281436	1250	1040.03	N	Y	N	N	N	N	N	N	N	Y	N
I25714	ECM8566	ECM08566	Pseudacris	brimleyi	SC	Colleton	32.94	-80.517	2159910	1211	1035.46	N	Y	N	N	N	N	N	N	N	Y	N
I25715	ECM8570	ECM08570	Pseudacris	brimleyi	SC	Colleton	32.94	-80.517	3860757	1355	1123.5	N	Y	N	N	N	N	N	N	N	Y	N
I25718	ECM15208	ECM15208	Pseudacris	brimleyi	SC	Dorchester	32.9424	-80.5159	3768738	1366	1129.11	N	Y	N	N	N	N	N	N	N	Y	N
I25719	ECM15209	ECM15209	Pseudacris	brimleyi	SC	Dorchester	32.9424	-80.5159	4093467	1374	1152.46	N	Y	N	N	N	N	N	N	N	Y	N
I25720	ECM15210	ECM15210	Pseudacris	brimleyi	SC	Dorchester	32.9424	-80.5159	5356297	1382	1178.11	N	Y	N	N	N	N	N	N	N	Y	N
I25722	ECM15212	ECM15212	Pseudacris	brimleyi	SC	Dorchester	32.9424	-80.5159	4081892	1359	1141.53	N	Y	N	N	N	N	N	N	N	Y	N
I25723	ECM15213	ECM15213	Pseudacris	brimleyi	SC	Dorchester	32.9424	-80.5159	3338870	1303	1086.27	N	Y	N	N	N	N	N	N	N	Y	N
I25724	ECM15214	ECM15214	Pseudacris	brimleyi	SC	Dorchester	32.9424	-80.5159	2401254	1110	953.615	N	Y	N	N	N	N	N	N	N	Y	N
I25725	ECM15215	ECM15215	Pseudacris	brimleyi	SC	Dorchester	32.9424	-80.5159	4404357	1349	1123.37	N	Y	N	N	N	N	N	N	N	Y	N
I25726	ECM15216	ECM15216	Pseudacris	brimleyi	SC	Dorchester	32.9424	-80.5159	2964968	1311	1083.68	N	Y	N	N	N	N	N	N	N	Y	N
I25727	ECM15268	ECM15268	Pseudacris	brimleyi	SC	Colleton	32.9411	-80.5164	4089412	1367	1136.02	N	Y	N	N	N	N	N	N	N	Y	N
I25729	ECM15270	ECM15270	Pseudacris	brimleyi	SC	Colleton	32.9411	-80.5164	3761310	1348	1125.3	N	Y	N	N	N	N	N	N	N	Y	N
I25730	ECM15271	ECM15271	Pseudacris	brimleyi	SC	Colleton	32.9411	-80.5164	1488689	1039	905.008	N	Y	N	N	N	N	N	N	N	Y	N
I25731	ECM15272	ECM15272	Pseudacris	brimleyi	SC	Colleton	32.9411	-80.5164	2290050	1221	1030.37	N	Y	N	N	N	N	N	N	N	Y	N
I25732	ECM15273	ECM15273	Pseudacris	brimleyi	SC	Colleton	32.9411	-80.5164	2308339	1178	995.443	N	Y	N	N	N	N	N	N	N	Y	N
I25733	ECM15274	ECM15274	Pseudacris	brimleyi	SC	Colleton	32.9411	-80.5164	2704856	1279	1062.46	N	Y	N	N	N	N	N	N	N	Y	N
I25734	ECM15275	ECM15275	Pseudacris	brimleyi	SC	Colleton	32.9411	-80.5164	2333569	1251	1039.94	N	Y	N	N	N	N	N	N	N	Y	N
I25735	ECM15276	ECM15276	Pseudacris	brimleyi	SC	Colleton	32.9411	-80.5164	3011749	1313	1091.65	N	Y	N	N	N	N	N	N	N	Y	N
I25736	ECM15277	ECM15277	Pseudacris	brimleyi	SC	Colleton	32.9411	-80.5164	1431032	1073	940.149	N	Y	N	N	N	N	N	N	N	Y	N
I25737	ECM15278	ECM15278	Pseudacris	brimleyi	SC	Colleton	32.9411	-80.5164	2561107	1257	1045.91	N	Y	N	N	N	N	N	N	N	Y	N
I25738	ECM15279	ECM15279	Pseudacris	brimleyi	SC	Colleton	32.9411	-80.5164	1725331	1154	982.699	N	Y	N	N	N	N	N	N	N	Y	N
I25739	ECM15280	ECM15280	Pseudacris	brimleyi	SC	Colleton	32.9411	-80.5164	2407930	1241	1032.24	N	Y	N	N	N	N	N	N	N	Y	N
I25740	ECM15281	ECM15281	Pseudacris	brimleyi	SC	Colleton	32.9411	-80.5164	1978275	1208	1014.21	N	Y	N	N	N	N	N	N	N	Y	N
I25741	ECM15282	ECM15282	Pseudacris	brimleyi	SC	Colleton	32.9411	-80.5164	2728894	1296	1071.39	N	Y	N	N	N	N	N	N	N	Y	N
I25742	ECM15283	ECM15283	Pseudacris	brimleyi	SC	Colleton	32.9411	-80.5164	2860160	1311	1091.13	N	Y	N	N	N	N	N	N	N	Y	N
I25743	ECM15284	ECM15284	Pseudacris	brimleyi	SC	Colleton	32.9411	-80.5164	1762790	1150	980.806	N	Y	N	N	N	N	N	N	N	Y	N
I25744	ECM15285	ECM15285	Pseudacris	brimleyi	SC	Colleton	32.9411	-80.5164	2950892	1301	1089.58	N	Y	N	N	N	N	N	N	N	Y	N
I25745	ECM15289	ECM15289	Pseudacris	brimleyi	SC	Colleton	32.9411	-80.5164	1465140	973	837.151	N	Y	N	N	N	N	N	N	N	Y	N
I25746	ECM15290	ECM15290	Pseudacris	brimleyi	SC	Colleton	32.9411	-80.5164	2780557	1301	1082.14	N	Y	N	N	N	N	N	N	N	Y	N
I25747	ECM15291	ECM15291	Pseudacris	brimleyi	SC	Colleton	32.9411	-80.5164	2795343	1300	1086.84	N	Y	N	N	N	N	N	N	N	Y	N
I25748	ECM15292	ECM15292	Pseudacris	brimleyi	SC	Colleton	32.9411	-80.5164	1735043	1238	1025.81	N	Y	N	N	N	N	N	N	N	Y	N
I25749	ECM15294	ECM15294	Pseudacris	brimleyi	SC	Colleton	32.9411	-80.5164	2687317	1301	1075.82	N	Y	N	N	N	N	N	N	N	Y	N
I25752	ECM8477	ECM08477	Pseudacris	brimleyi	SC	Colleton	32.9399	-80.534	1407717	1101	948.835	N	Y	N	N	N	N	N	N	N	Y	N
I25753	ECM8478	ECM08478	Pseudacris	brimleyi	SC	Colleton	32.9399	-80.534	1731835	1184	984.508	N	Y	N	N	N	N	N	N	N	Y	N
I25754	ECM8555	ECM08555	Pseudacris	brimleyi	SC	Colleton	32.9417	-80.5163	2054943	1217	1014.05	N	Y	N	N	N	N	N	N	N	Y	N
I25755	ECM8556	ECM08556	Pseudacris	brimleyi	SC	Colleton	32.9159	-80.5296	1343420	1019	894.178	N	Y	N	N	N	N	N	N	N	Y	N
I25756	ECM8560	ECM08560	Pseudacris	brimleyi	SC	Colleton	32.9159	-80.5296	2275134	1252	1031.57	N	Y	N	N	N	N	N	N	N	Y	N
I25757	ECM8563	ECM08563	Pseudacris	brimleyi	SC	Colleton	32.9159	-80.5296	3089450	1347	1111.42	N	Y	N	N	N	N	N	N	N	Y	N
I25758	ECM8564	ECM08564	Pseudacris	brimleyi	SC	Colleton	32.94	-80.517	2671037	1323	1105.48	N	Y	N	N	N	N	N	N	N	Y	N
I25759	ECM8572	ECM08572	Pseudacris	brimleyi	SC	Colleton	32.94	-80.517	1711962	1161	975.984	N	Y	N	N	N	N	N	N	N	Y	N
I25760	ECM8573	ECM08573	Pseudacris	brimleyi	SC	Colleton	32.94	-80.517	2431243	1269	1052.69	N	Y	N	N	N	N	N	N	N	Y	N
I25761	ECM8576	ECM08576	Pseudacris	brimleyi	SC	Colleton	32.9142	-80.5287	1810244	1138	963.441	N	Y	N	N	N	N	N	N	N	Y	N
I25762	ECM8577	ECM08577	Pseudacris	brimleyi	SC	Colleton	32.9142	-80.5287	2506423	1283	1068.49	N	Y	N	N	N	N	N	N	N	Y	N
I25809	ECM462	ECM00462	Pseudacris	brimleyi	NC	Sampson	35.0992	-78.4772	3406203	1353	1125.6	N	Y	N	N	N	N	N	N	N	N	N
I25810	ECM470	ECM00470	Pseudacris	brimleyi	NC	Craven	35.1892	-77.0814	3861970	1375	1141.04	N	Y	N	N	N	N	N	N	N	N	N
I25812	ECM472	ECM00472	Pseudacris	brimleyi	NC	Craven	35.1892	-77.0814	2591581	1303	1081.48	N	Y	N	N	N	N	N	N	N	N	N
I25813	ECM473	ECM00473	Pseudacris	brimleyi	NC	Craven	35.1892	-77.0814	3869748	1361	1157.79	N	Y	N	N	N	N	N	N	N	N	N
I25814	ECM474	ECM00474	Pseudacris	brimleyi	NC	Craven	35.1892	-77.0814	2930228	1307	1083.47	N	Y	N	N	N	N	N	N	N	N	N
I25815	ECM475	ECM00475	Pseudacris	brimleyi	NC	Craven	35.1892	-77.0814	3294759	1372	1125.93	N	Y	N	N	N	N	N	N	N	N	N
I25816	ECM476	ECM00476	Pseudacris	brimleyi	NC	Craven	35.1892	-77.0814	2178505	1275	1055.28	N	Y	N	N	N	N	N	N	N	N	N
I25817	ECM477	ECM00477	Pseudacris	brimleyi	NC	Craven	35.1892	-77.0814	1868314	1227	1025.84	N	Y	N	N	N	N	N	N	N	N	N
I25818	ECM478	ECM00478	Pseudacris	brimleyi	NC	Craven	35.1892	-77.0814	2982512	1338	1108.37	N	Y	N	N	N	N	N	N	N	N	N
I25820	ECM480	ECM00480	Pseudacris	brimleyi	NC	Craven	35.1892	-77.0814	2153404	1257	1046.48	N	Y	N	N	N	N	N	N	N	N	N
I25832	ECM15169	ECM15169	Pseudacris	brimleyi	SC	Colleton	32.9435	-80.5185	2192899	1261	1056.04	N	Y	N	N	N	N	N	N	N	Y	N
I25856	ECM5043	ECM05043	Pseudacris	brimleyi	SC	Hampton	32.5709	-81.3128	2536400	1264	1055.01	N	Y	N	N	N	N	N	N	N	N	N
I25857	ECM5044	ECM05044	Pseudacris	brimleyi	SC	Hampton	32.5709	-81.3128	2429788	1244	1057.78	N	Y	N	N	N	N	N	N	N	N	N
I25858	ECM4123	ECM04123	Pseudacris	brimleyi	SC	Hampton	32.5751	-81.313	2331290	1269	1061.56	N	Y	N	N	N	N	N	N	N	N	N
I25859	ECM5046	ECM05046	Pseudacris	brimleyi	SC	Hampton	32.5709	-81.3128	2313859	1270	1069.08	N	Y	N	N	N	N	N	N	N	N	N
I25860	ECM4124	ECM04124	Pseudacris	brimleyi	SC	Hampton	32.5751	-81.313	2119899	1238	1044.73	N	Y	N	N	N	N	N	N	N	N	N
I25861	ECM5048	ECM05048	Pseudacris	brimleyi	SC	Hampton	32.5709	-81.3128	1990869	1220	1023.05	N	Y	N	N	N	N	N	N	N	N	N
I25862	ECM5049	ECM05049	Pseudacris	brimleyi	SC	Hampton	32.5709	-81.3128	2067408	1248	1058.19	N	Y	N	N	N	N	N	N	N	N	N
I25863	ECM5050	ECM05050	Pseudacris	brimleyi	SC	Hampton	32.5709	-81.3128	2020929	1218	1024	N	Y	N	N	N	N	N	N	N	N	N
I25864	ECM5051	ECM05051	Pseudacris	brimleyi	SC	Hampton	32.5709	-81.3128	2434277	1278	1059.85	N	Y	N	N	N	N	N	N	N	N	N
I25865	ECM5052	ECM05052	Pseudacris	brimleyi	SC	Hampton	32.5709	-81.3128	2952341	1329	1108.46	N	Y	N	N	N	N	N	N	N	N	N
I25866	ECM5053	ECM05053	Pseudacris	brimleyi	SC	Hampton	32.5709	-81.3128	2224353	1259	1048.66	N	Y	N	N	N	N	N	N	N	N	N
I25875	ECM7782	ECM07782	Pseudacris	brimleyi	SC	Colleton	32.9336	-80.4041	2243606	1285	1059.98	N	Y	N	N	N	N	N	N	N	Y	N
I25893	HFR301	HFR301	Pseudacris	brimleyi	VA	Sussex	36.9294	-77.3525	1497356	1152	981.794	N	Y	N	N	N	N	N	N	N	N	N
I10904	ECM387	ECM00387	Pseudacris	feriarum	AL	Macon	32.529	-85.6016	10407612	1480	1039.17	Y	N	Y	Y	Y	N	N	N	N	N	N
I10905	ECM388	ECM00388	Pseudacris	feriarum	AL	Macon	32.529	-85.6016	8575290	1408	984.964	Y	N	Y	Y	Y	N	N	N	N	N	N
I10907	ECM390	ECM00390	Pseudacris	feriarum	AL	Macon	32.529	-85.6016	7793534	1419	985.592	Y	N	Y	Y	Y	N	N	N	N	N	N
I10912	ECM7413	ECM07413	Pseudacris	feriarum	NC	Davie	35.9162	-80.6714	12709008	1499	1110.85	Y	Y	N	Y	N	N	N	N	N	N	N
I10913	ECM7415	ECM07415	Pseudacris	feriarum	NC	Davie	35.9162	-80.6714	10777032	1503	1091.95	Y	Y	N	Y	N	N	N	N	N	N	N
I10914	ECM7416	ECM07416	Pseudacris	feriarum	NC	Davie	35.9162	-80.6714	10673024	1485	1050.36	Y	Y	N	Y	N	N	N	N	N	N	N
I10915	ECM1011	ECM01011	Pseudacris	feriarum	VA	Prince Edward	37.0973	-78.477	10153250	1379	984.387	Y	Y	N	Y	N	N	N	Y	N	N	N
I10916	ECM344	ECM00344	Pseudacris	feriarum	FL	Liberty	30.1626	-85.0666	8579014	1431	1002.97	Y	N	Y	Y	N	N	N	N	Y	N	N
I10917	ECM348	ECM00348	Pseudacris	feriarum	FL	Liberty	30.1534	-85.068	9604902	1452	1026.14	Y	N	Y	Y	Y	N	N	N	Y	N	N
I10918	ECM367	ECM00367	Pseudacris	feriarum	FL	Liberty	30.1813	-85.0758	13355550	1483	1048.66	Y	N	Y	Y	Y	N	N	N	Y	N	N
I10919	ECM1669	ECM01669	Pseudacris	feriarum	FL	Liberty	30.1196	-85.0886	4919432	1204	857.113	Y	N	Y	Y	N	N	N	N	Y	N	N
I10921	ECM682	ECM00682	Pseudacris	feriarum	FL	Liberty	30.22	-85.0513	9883934	1404	972.582	Y	N	Y	Y	N	N	N	N	Y	N	N
I10922	ECM7389	ECM07389	Pseudacris	feriarum	GA	Montgomery	31.9879	-82.5114	7306802	1405	970.975	Y	N	N	Y	N	Y	N	N	N	N	N
I10924	ECM7393	ECM07393	Pseudacris	feriarum	GA	Montgomery	31.9879	-82.5114	10858844	1460	1040.33	Y	N	N	Y	N	Y	N	N	N	N	N
I10925	ECM7394	ECM07394	Pseudacris	feriarum	GA	Montgomery	31.9879	-82.5114	8725816	1407	961.593	Y	N	N	Y	N	Y	N	N	N	N	N
I10927	ECM7401	ECM07401	Pseudacris	feriarum	GA	Montgomery	31.9879	-82.5114	7731060	1410	971.158	Y	N	N	Y	N	Y	N	N	N	N	N
I10928	ECM5061	ECM05061	Pseudacris	feriarum	SC	Colleton	32.8021	-80.6348	10897236	1498	1072.82	Y	Y	N	Y	N	N	N	N	N	Y	Y
I10929	ECM5062	ECM05062	Pseudacris	feriarum	SC	Colleton	32.8021	-80.6348	9635600	1489	1084.71	Y	Y	N	Y	N	N	N	N	N	Y	Y
I10930	ECM5063	ECM05063	Pseudacris	feriarum	SC	Colleton	32.8021	-80.6348	10598616	1486	1091.93	Y	Y	N	Y	N	N	Y	N	N	Y	Y
I10932	ECM5070	ECM05070	Pseudacris	feriarum	SC	Colleton	32.8021	-80.6348	10151164	1485	1060.31	Y	Y	N	Y	N	N	N	N	N	Y	Y
I10933	ECM5072	ECM05072	Pseudacris	feriarum	SC	Colleton	32.8021	-80.6348	10779994	1409	952.975	Y	Y	N	Y	N	N	N	N	N	Y	Y
I11155	ECM465	ECM00465	Pseudacris	feriarum	NC	Davie	35.8982	-80.5764	18949604	1529	1295.09	Y	Y	N	Y	N	N	N	N	N	N	N
I11180	ECM448	ECM00448	Pseudacris	feriarum	GA	Heard	33.2765	-85.1211	23786476	1287	1017.31	Y	N	Y	Y	N	N	N	N	N	N	N
I12113	ECM11100	ECM11100	Pseudacris	feriarum	MS	Lafayette	34.4385	-89.3036	13416601	1503	1172.79	Y	N	Y	Y	N	N	N	N	N	N	N
I12114	ECM11101	ECM11101	Pseudacris	feriarum	MS	Lafayette	34.4385	-89.3036	13272038	1500	1155.15	Y	N	Y	Y	N	N	N	N	N	N	N
I12115	ECM11104	ECM11104	Pseudacris	feriarum	MS	Lafayette	34.4385	-89.3036	9951920	1456	1036.55	Y	N	Y	Y	N	N	N	N	N	N	N
I12116	ECM11105	ECM11105	Pseudacris	feriarum	MS	Lafayette	34.4385	-89.3036	9229405	1444	1040.81	Y	N	Y	Y	N	N	N	N	N	N	N
I12117	ECM11107	ECM11107	Pseudacris	feriarum	MS	Lafayette	34.4398	-89.3001	9587354	1458	1066.64	Y	N	Y	Y	N	N	N	N	N	N	N
I12118	ECM11080	ECM11080	Pseudacris	feriarum	MS	Lafayette	34.4398	-89.3001	10708792	1479	1081.46	Y	N	Y	Y	N	N	N	N	N	N	N
I12119	ECM11082	ECM11082	Pseudacris	feriarum	MS	Lafayette	34.4545	-89.2605	10604316	1465	1098.59	Y	N	Y	Y	N	N	N	N	N	N	N
I12120	ECM11083	ECM11083	Pseudacris	feriarum	MS	Lafayette	34.4545	-89.2605	10036906	1485	1126.76	Y	N	Y	Y	N	N	N	N	N	N	N
I12121	ECM11086	ECM11086	Pseudacris	feriarum	MS	Lafayette	34.4703	-89.2415	9099670	1462	1069.7	Y	N	Y	Y	N	N	N	N	N	N	N
I12122	ECM11092	ECM11092	Pseudacris	feriarum	MS	Lafayette	34.4385	-89.3036	9368701	1469	1078.98	Y	N	Y	Y	N	N	N	N	N	N	N
I12123	ECM11093	ECM11093	Pseudacris	feriarum	MS	Lafayette	34.419	-89.3294	8990025	1471	1086.33	Y	N	Y	Y	N	N	N	N	N	N	N
I12124	ECM11094	ECM11094	Pseudacris	feriarum	MS	Lafayette	34.419	-89.3294	8818684	1465	1083.11	Y	N	Y	Y	N	N	N	N	N	N	N
I12125	ECM7961	ECM07961	Pseudacris	feriarum	NC	Nash	35.96	-78.0713	8633718	1488	1104.92	Y	Y	N	Y	N	N	N	N	N	N	N
I12126	ECM7962	ECM07962	Pseudacris	feriarum	NC	Nash	35.96	-78.0713	12771426	1493	1059.38	Y	Y	N	Y	N	N	N	N	N	N	N
I12127	ECM7965	ECM07965	Pseudacris	feriarum	NC	Nash	35.955	-78.0685	8784855	1465	1042.08	Y	Y	N	Y	N	N	N	N	N	N	N
I12128	ECM7966	ECM07966	Pseudacris	feriarum	NC	Nash	35.955	-78.0685	10020308	1482	1043.57	Y	Y	N	Y	N	N	N	N	N	N	N
I12671	ECM126	ECM00126	Pseudacris	feriarum	MO	Dunklin	36.2435	-89.9622	5097433	1510	1425.77	Y	N	N	Y	N	N	N	N	N	N	N
I12672	ECM129	ECM00129	Pseudacris	feriarum	TN	Weakley	36.2579	-88.6676	6731560	1508	1459.12	Y	N	N	Y	N	N	N	N	N	N	N
I12673	ECM131	ECM00131	Pseudacris	feriarum	TN	Obion	36.2579	-89.2597	4654580	1500	1441.75	Y	N	N	Y	N	N	N	N	N	N	N
I12674	ECM135	ECM00135	Pseudacris	feriarum	TN	Obion	36.4529	-89.3035	4058506	1490	1447.67	Y	N	N	Y	N	N	N	N	N	N	N
I12675	ECM180	ECM00180	Pseudacris	feriarum	MD	Prince George	38.6909	-77.0137	6347808	1506	1432.24	Y	Y	N	Y	N	N	N	N	N	N	N
I12676	ECM181	ECM00181	Pseudacris	feriarum	NC	Wake	35.6238	-78.8999	5469461	1520	1459.68	Y	Y	N	Y	N	N	N	N	N	N	N
I12677	ECM232	ECM00232	Pseudacris	feriarum	FL	Liberty	30.1626	-85.0666	4416681	1515	1448.15	Y	N	Y	Y	N	N	N	N	Y	N	N
I12678	ECM298	ECM00298	Pseudacris	feriarum	GA	Banks	34.3322	-83.5654	3030319	1510	1347.52	Y	N	Y	Y	N	Y	N	N	N	N	N
I12679	ECM368	ECM00368	Pseudacris	feriarum	FL	Calhoun	30.2846	-85.1073	2939089	1509	1359.87	Y	N	Y	Y	N	N	N	N	Y	N	N
I12680	ECM382	ECM00382	Pseudacris	feriarum	FL	Gadsden	30.6591	-84.8323	3927353	1520	1401.07	Y	N	Y	Y	N	N	N	N	Y	N	N
I12681	ECM383	ECM00383	Pseudacris	feriarum	GA	Decatur	30.908	-84.5979	4429316	1505	1407.11	Y	N	Y	Y	N	N	N	N	Y	N	N
I12682	ECM384	ECM00384	Pseudacris	feriarum	GA	Seminole	31.0223	-84.8292	8024399	1513	1455.8	Y	N	Y	Y	N	N	N	N	Y	N	N
I12683	ECM386	ECM00386	Pseudacris	feriarum	AL	Henry	31.6083	-85.091	2617536	1502	1339.28	Y	N	Y	Y	N	N	N	N	N	N	N
I12684	ECM399	ECM00399	Pseudacris	feriarum	TN	Hamilton	35.1915	-85.2459	5546196	1514	1455.51	Y	N	N	Y	N	N	N	N	N	N	N
I12685	ECM400	ECM00400	Pseudacris	feriarum	AL	Macon	32.4703	-85.6908	7066290	1510	1420.39	Y	N	Y	Y	N	N	N	N	N	N	N
I12686	ECM402	ECM00402	Pseudacris	feriarum	GA	Baker	31.3835	-84.543	9759687	1509	1419.98	Y	N	Y	Y	N	N	N	N	Y	N	N
I12687	ECM441	ECM00441	Pseudacris	feriarum	SC	Dorchester	32.9552	-80.2613	5242514	1521	1449.69	Y	Y	N	Y	N	N	N	N	N	Y	Y
I12688	ECM446	ECM00446	Pseudacris	feriarum	GA	Floyd	34.4076	-85.2216	5737572	1497	1383.04	Y	N	Y	Y	N	N	N	N	N	N	N
I12689	ECM7041	ECM07041	Pseudacris	feriarum	GA	Heard	33.2774	85.121	6170064	1511	1386.42	Y	N	Y	Y	N	N	N	N	N	N	N
I12690	ECM453	ECM00453	Pseudacris	feriarum	NC	Sampson	35.1418	-78.5562	4990707	1513	1425.29	Y	Y	N	Y	N	N	N	N	N	N	N
I12691	ECM455	ECM00455	Pseudacris	feriarum	NC	Johnson	35.4392	-78.3706	5027828	1509	1384.62	Y	Y	N	Y	N	N	N	N	N	N	N
I12692	ECM481	ECM00481	Pseudacris	feriarum	VA	York	37.1779	-76.5007	3988240	1514	1390.48	Y	N	N	Y	N	N	N	Y	N	N	N
I12693	ECM486	ECM00486	Pseudacris	feriarum	VA	Mathews	37.4451	-76.3424	5873593	1510	1397.53	Y	N	N	Y	N	N	N	N	N	N	N
I12694	ECM665	ECM00665	Pseudacris	feriarum	VA	Prince George	37.1229	-77.1094	12416080	1530	1468.32	Y	N	N	Y	N	N	N	Y	N	N	N
I12695	ECM960	ECM00960	Pseudacris	feriarum	AL	Conecuh	31.3546	-87.0267	3928160	1498	1405.23	Y	N	N	Y	Y	N	N	N	N	N	N
I12696	ECM961	ECM00961	Pseudacris	feriarum	AL	Choctaw	31.7484	-88.1277	5594134	1504	1410.57	Y	N	Y	Y	N	N	N	N	N	N	N
I12697	ECM970	ECM00970	Pseudacris	feriarum	MS	Oktibbeha	33.4282	-88.8768	4126914	1489	1398.28	Y	N	N	Y	N	N	N	N	N	N	N
I12698	ECM971	ECM00971	Pseudacris	feriarum	MS	Lafayette	34.4114	-89.3729	6754215	1493	1363.71	Y	N	Y	Y	N	N	N	N	N	N	N
I12699	ECM4121	ECM04121	Pseudacris	feriarum	FL	Calhoun	30.4431	-85.0248	4767875	1500	1227.31	Y	N	Y	Y	Y	N	N	N	Y	N	N
I12700	ECM4158	ECM04158	Pseudacris	feriarum	SC	Fairfield	34.2787	-81.0453	4166622	1511	1385.53	Y	Y	N	Y	N	N	N	N	N	N	N
I12701	ECM5136	ECM05136	Pseudacris	feriarum	GA	Worth	31.775	-83.8074	7948824	1503	1422.43	Y	N	N	Y	Y	N	N	N	N	N	N
I12702	ECM5139	ECM05139	Pseudacris	feriarum	GA	Worth	31.7455	-83.8144	5971511	1509	1355.21	Y	N	N	Y	Y	N	N	N	N	N	N
I12703	ECM5142	ECM05142	Pseudacris	feriarum	GA	Worth	31.7445	-83.8145	5899004	1501	1386.93	Y	N	N	Y	Y	N	N	N	N	N	N
I12704	ECM5148	ECM05148	Pseudacris	feriarum	GA	Laurens	32.4621	-82.8292	5503786	1504	1425.51	Y	N	N	Y	N	Y	N	N	N	N	N
I12705	ECM5269	ECM05269	Pseudacris	feriarum	TN	Anderson	36.0811	-84.2195	5090021	1503	1383.1	Y	N	N	Y	N	N	N	N	N	N	N
I12707	ECM5965	ECM05965	Pseudacris	feriarum	GA	Appling	31.9393	-82.3811	4401538	1500	1338.56	Y	N	N	Y	N	Y	N	N	N	N	N
I12708	ECM7384	ECM07384	Pseudacris	feriarum	FL	Gulf	30.1503	-85.1335	5088488	1489	1275.44	Y	N	Y	Y	Y	N	N	N	Y	N	N
I12709	ECM7392	ECM07392	Pseudacris	feriarum	GA	Montgomery	31.9879	-82.5114	12262759	1529	1425.98	Y	N	N	Y	N	Y	N	N	N	N	N
I12710	ECM7407	ECM07407	Pseudacris	feriarum	GA	Wheeler	31.9797	-82.5605	7507586	1514	1348.39	Y	N	N	Y	N	Y	N	N	N	N	N
I12711	ECM7409	ECM07409	Pseudacris	feriarum	GA	Wheeler	31.9797	-82.5605	4715122	1510	1395.05	Y	N	N	Y	N	Y	N	N	N	N	N
I12712	ECM7412	ECM07412	Pseudacris	feriarum	NC	Davie	35.9162	-80.6714	7477886	1528	1447.17	Y	Y	N	Y	N	N	N	N	N	N	N
I12713	ECM7446	ECM07446	Pseudacris	feriarum	AL	Escambia	31.101	-86.916	6248812	1500	1314.82	Y	N	N	Y	Y	N	N	N	N	N	N
I12714	ECM7523	ECM07523	Pseudacris	feriarum	AL	Montgomery	32.3335	-86.3616	3106957	1500	1309.21	Y	N	Y	Y	Y	N	N	N	N	N	N
I12715	ECM7522	ECM07522	Pseudacris	feriarum	AL	Montgomery	32.3335	-86.3616	6541147	1501	1386.88	Y	N	Y	Y	Y	N	N	N	N	N	N
I12716	ECM7559	ECM07559	Pseudacris	feriarum	FL	Liberty	30.2112	-85.0626	3593849	1502	1368.49	Y	N	Y	Y	N	N	N	N	Y	N	N
I12717	ECM7583	ECM07583	Pseudacris	feriarum	FL	Gulf	30.163	-85.1419	4171245	1494	1314.87	Y	N	Y	Y	N	N	N	N	Y	N	N
I12718	ECM8008	ECM08008	Pseudacris	feriarum	TN	Henderson	35.7753	-88.3939	8043299	1495	1384.88	Y	N	N	Y	N	N	N	N	N	N	N
I13243	ECM389	ECM00389	Pseudacris	feriarum	AL	Macon	32.529	-85.6016	6409016	1458	1150.19	Y	N	Y	Y	Y	N	N	N	N	N	N
I13245	ECM391	ECM00391	Pseudacris	feriarum	AL	Macon	32.529	-85.6016	8403125	1500	1214.53	Y	N	Y	Y	N	N	N	N	N	N	N
I13246	ECM392	ECM00392	Pseudacris	feriarum	AL	Macon	32.529	-85.6016	8188082	1497	1223.71	Y	N	Y	Y	Y	N	N	N	N	N	N
I13247	ECM393	ECM00393	Pseudacris	feriarum	AL	Macon	32.529	-85.6016	6789539	1495	1166.92	Y	N	Y	Y	Y	N	N	N	N	N	N
I13248	ECM395	ECM00395	Pseudacris	feriarum	AL	Macon	32.529	-85.6016	7827286	1459	1144.58	Y	N	Y	Y	Y	N	N	N	N	N	N
I13249	ECM397	ECM00397	Pseudacris	feriarum	AL	Macon	32.529	-85.6016	8335794	1496	1209.5	Y	N	Y	Y	N	N	N	N	N	N	N
I13250	ECM398	ECM00398	Pseudacris	feriarum	AL	Macon	32.529	-85.6016	7365905	1460	1102.53	Y	N	Y	Y	Y	N	N	N	N	N	N
I13252	ECM841	ECM00841	Pseudacris	feriarum	FL	Liberty	30.1028	-85.0946	6724999	1399	1066.56	Y	N	Y	Y	Y	N	N	N	Y	N	N
I13253	ECM842	ECM00842	Pseudacris	feriarum	FL	Liberty	30.1028	-85.0946	9820156	1469	1163.92	Y	N	Y	Y	Y	N	N	N	Y	N	N
I13254	ECM844	ECM00844	Pseudacris	feriarum	FL	Liberty	30.1028	-85.0946	7772106	1362	1058.63	Y	N	Y	Y	N	N	N	N	Y	N	N
I13255	ECM845	ECM00845	Pseudacris	feriarum	FL	Liberty	30.1028	-85.0946	8587397	1447	1130.25	Y	N	Y	Y	Y	N	N	N	Y	N	N
I13257	ECM851	ECM00851	Pseudacris	feriarum	FL	Liberty	30.1028	-85.0946	8134383	1424	1088.69	Y	N	Y	Y	N	N	N	N	Y	N	N
I13259	ECM854	ECM00854	Pseudacris	feriarum	FL	Liberty	30.1028	-85.0946	7937317	1444	1109.73	Y	N	Y	Y	N	N	N	N	Y	N	N
I13260	ECM856	ECM00856	Pseudacris	feriarum	FL	Liberty	30.1028	-85.0946	9273763	1458	1131.25	Y	N	Y	Y	N	N	N	N	Y	N	N
I13262	ECM887	ECM00887	Pseudacris	feriarum	FL	Liberty	30.1028	-85.0946	7578861	1465	1124.09	Y	N	Y	Y	N	N	N	N	Y	N	N
I13263	ECM896	ECM00896	Pseudacris	feriarum	FL	Liberty	30.1028	-85.0946	7441690	1426	1126.58	Y	N	Y	Y	N	N	N	N	Y	N	N
I13264	ECM909	ECM00909	Pseudacris	feriarum	FL	Liberty	30.1028	-85.0946	4403496	1118	895.874	Y	N	Y	Y	N	N	N	N	Y	N	N
I13265	ECM910	ECM00910	Pseudacris	feriarum	FL	Liberty	30.1028	-85.0946	9082121	1465	1132.37	Y	N	Y	Y	N	N	N	N	Y	N	N
I13266	ECM911	ECM00911	Pseudacris	feriarum	FL	Liberty	30.1028	-85.0946	8928157	1464	1128.31	Y	N	Y	Y	N	N	N	N	Y	N	N
I13267	ECM912	ECM00912	Pseudacris	feriarum	FL	Liberty	30.1028	-85.0946	9639167	1459	1121.91	Y	N	Y	Y	N	N	N	N	Y	N	N
I13269	ECM937	ECM00937	Pseudacris	feriarum	AL	Macon	32.4495	-85.6544	6640691	1437	1123.21	Y	N	Y	Y	Y	N	N	N	N	N	N
I13270	ECM938	ECM00938	Pseudacris	feriarum	AL	Macon	32.4495	-85.6544	5134301	1486	1193.61	Y	N	Y	Y	Y	N	N	N	N	N	N
I13271	ECM939	ECM00939	Pseudacris	feriarum	AL	Macon	32.4495	-85.6544	5943803	1452	1105.35	Y	N	Y	Y	N	N	N	N	N	N	N
I13273	ECM941	ECM00941	Pseudacris	feriarum	AL	Macon	32.4495	-85.6544	15431960	1511	1381.4	Y	N	Y	Y	Y	N	N	N	N	N	N
I13274	ECM942	ECM00942	Pseudacris	feriarum	AL	Macon	32.4495	-85.6544	5892544	1474	1142.33	Y	N	Y	Y	Y	N	N	N	N	N	N
I13275	ECM943	ECM00943	Pseudacris	feriarum	AL	Macon	32.4495	-85.6544	3464972	1351	1059.04	Y	N	Y	Y	Y	N	N	N	N	N	N
I13276	ECM944	ECM00944	Pseudacris	feriarum	AL	Macon	32.4495	-85.6544	8774121	1484	1167.56	Y	N	Y	Y	N	N	N	N	N	N	N
I13277	ECM945	ECM00945	Pseudacris	feriarum	AL	Macon	32.4495	-85.6544	6721425	1475	1161.12	Y	N	Y	Y	Y	N	N	N	N	N	N
I13278	ECM1193	ECM01193	Pseudacris	feriarum	FL	Liberty	30.1028	-85.0946	5468062	1477	1145.67	Y	N	Y	Y	N	N	N	N	Y	N	N
I13279	ECM1198	ECM01198	Pseudacris	feriarum	FL	Liberty	30.1028	-85.0946	6617350	1490	1213.19	Y	N	Y	Y	N	N	N	N	Y	N	N
I13286	ECM1504	ECM01504	Pseudacris	feriarum	FL	Liberty	30.1027	-85.0927	8880588	1484	1144.66	Y	N	Y	Y	N	N	N	N	Y	N	N
I13287	ECM1521	ECM01521	Pseudacris	feriarum	FL	Liberty	30.115	-85.0598	4729664	1485	1198.88	N	N	Y	N	N	N	N	N	Y	N	N
I13293	ECM1538	ECM01538	Pseudacris	feriarum	FL	Liberty	30.1027	-85.0927	8245123	1501	1223.85	Y	N	Y	Y	N	N	N	N	Y	N	N
I13317	ECM1603	ECM01603	Pseudacris	feriarum	FL	Liberty	30.1018	-85.0966	8392420	1491	1180.99	Y	N	Y	Y	N	N	N	N	Y	N	N
I13318	ECM1604	ECM01604	Pseudacris	feriarum	FL	Liberty	30.1018	-85.0966	7249228	1491	1144.1	Y	N	Y	Y	Y	N	N	N	Y	N	N
I13319	ECM1621	ECM01621	Pseudacris	feriarum	FL	Liberty	30.1018	-85.0966	6414628	1496	1189.72	Y	N	Y	Y	N	N	N	N	Y	N	N
I13322	ECM1638	ECM01638	Pseudacris	feriarum	FL	Liberty	30.1018	-85.0966	4873866	1459	1072.09	Y	N	Y	Y	Y	N	N	N	Y	N	N
I13328	ECM2326	ECM02326	Pseudacris	feriarum	FL	Liberty	30.1013	-85.092	5307447	1472	1125.57	N	N	Y	N	N	N	N	N	Y	N	N
I13329	ECM2327	ECM02327	Pseudacris	feriarum	FL	Liberty	30.1013	-85.092	9119310	1504	1215.55	N	N	Y	N	N	N	N	N	Y	N	N
I13330	ECM2389	ECM02389	Pseudacris	feriarum	FL	Liberty	30.1028	-85.0946	8572864	1485	1179.89	Y	N	Y	Y	N	N	N	N	Y	N	N
I13331	ECM5042	ECM05042	Pseudacris	feriarum	FL	Liberty	30.1096	-85.0724	7311253	1498	1197.43	N	N	Y	N	N	N	N	N	Y	N	N
I13332	ECM7558	ECM07558	Pseudacris	feriarum	FL	Liberty	30.2112	-85.0626	5808390	1369	1041.39	Y	N	Y	Y	N	N	N	N	Y	N	N
I13333	ECM7564	ECM07564	Pseudacris	feriarum	FL	Liberty	30.2112	-85.0626	24349954	1528	1357.52	Y	N	Y	Y	Y	N	N	N	Y	N	N
I13365	ECM345	ECM00345	Pseudacris	feriarum	FL	Liberty	30.1626	-85.0666	3055729	1312	982.953	Y	N	Y	Y	Y	N	N	N	Y	N	N
I13367	ECM466	ECM00466	Pseudacris	feriarum	NC	Davie	35.8982	-80.5764	2275839	1277	996.355	Y	Y	N	Y	N	N	N	N	N	N	N
I13368	ECM992	ECM00992	Pseudacris	feriarum	AL	Cullman	34.0928	-86.8825	11962567	1509	1211.3	Y	N	Y	Y	N	N	N	N	N	N	N
I13369	ECM1019	ECM01019	Pseudacris	feriarum	VA	Prince Edward	37.0973	-78.477	5175451	1508	1185.59	Y	Y	N	Y	N	N	N	Y	N	N	N
I13370	ECM10206	ECM10206	Pseudacris	feriarum	SC	Dorchester	32.9716	-80.3709	11792252	1524	1268.01	Y	Y	N	Y	N	N	N	N	N	Y	Y
I13372	ECM1130	ECM01130	Pseudacris	feriarum	GA	Houston	32.496	-83.6077	5346017	1487	1144.75	Y	N	Y	Y	N	N	N	N	N	N	N
I13373	ECM1165	ECM01165	Pseudacris	feriarum	MD	Allegany	39.7109	-78.5678	8135905	1504	1197.3	Y	Y	N	Y	N	N	N	N	N	N	N
I13374	ECM1405	ECM01405	Pseudacris	feriarum	SC	Dorchester	32.9545	-80.2605	3815907	1232	933.584	Y	Y	N	Y	N	N	N	N	N	Y	Y
I13375	ECM1435	ECM01435	Pseudacris	feriarum	SC	Greenwood	34.1504	-82.1591	6449095	1517	1240.32	Y	Y	N	Y	N	N	N	N	N	N	N
I13376	ECM1454	ECM01454	Pseudacris	feriarum	GA	Greene	33.5745	-83.2012	5544713	1492	1115.9	Y	N	Y	Y	N	Y	N	N	N	N	N
I13377	ECM1985	ECM01985	Pseudacris	feriarum	VA	Sussex	36.9914	-77.0306	6037923	1494	1159.99	Y	N	N	Y	N	N	N	Y	N	N	N
I13378	MJM704	MJM704	Pseudacris	feriarum	FL	Calhoun	30.576	-85.0176	5644455	1495	1186.49	Y	N	Y	Y	N	N	N	N	Y	N	N
I13379	ECM4159	ECM04159	Pseudacris	feriarum	SC	Saluda	33.9963	-81.9843	8213257	1450	1079.57	Y	Y	N	Y	N	N	N	N	N	N	N
I13380	ECM4163	ECM04163	Pseudacris	feriarum	GA	Lincoln	33.779	-82.4707	11804170	834	873.212	Y	N	Y	Y	N	N	N	N	N	N	N
I13381	ECM4164	ECM04164	Pseudacris	feriarum	GA	Putnam	33.3354	-83.4386	11370953	1495	1247.58	Y	N	Y	Y	N	N	N	N	N	N	N
I13383	ECM5024	ECM05024	Pseudacris	feriarum	TN	Rhea	35.5512	-84.9665	8423797	1475	1187.13	Y	N	N	Y	N	N	N	N	N	N	N
I13384	ECM5029	ECM05029	Pseudacris	feriarum	TN	Rhea	35.7023	-84.8712	5604673	1443	1069.24	Y	N	N	Y	N	N	N	N	N	N	N
I13385	ECM5065	ECM05065	Pseudacris	feriarum	SC	Colleton	32.8021	-80.6348	10622200	1458	1108.64	Y	Y	N	Y	N	N	N	N	N	Y	Y
I13387	ECM5101	ECM05101	Pseudacris	feriarum	SC	Charleston	32.8647	-80.079	5115173	1414	1112.57	Y	Y	N	Y	N	N	N	N	N	Y	Y
I13388	ECM5105	ECM05105	Pseudacris	feriarum	SC	Dorchester	32.9182	-80.1584	6345520	1454	1128.82	Y	Y	N	Y	N	N	N	N	N	Y	Y
I13389	ECM5125	ECM05125	Pseudacris	feriarum	SC	Orangeburg	33.3685	-80.4799	5958801	1417	1082.79	Y	Y	N	Y	N	N	N	N	N	Y	Y
I13390	ECM5131	ECM05131	Pseudacris	feriarum	GA	Dodge	32.1293	-83.2063	5841130	1439	1092.47	Y	N	N	Y	N	Y	N	N	N	N	N
I13391	ECM5126	ECM05126	Pseudacris	feriarum	GA	Dodge	32.1293	-83.2063	6990217	1460	1145.21	Y	N	N	Y	N	Y	N	N	N	N	N
I13392	ECM5150	ECM05150	Pseudacris	feriarum	GA	Laurens	32.4621	-82.8292	6973748	1465	1139.99	Y	N	N	Y	N	Y	N	N	N	N	N
I13393	ECM5168	ECM05168	Pseudacris	feriarum	TN	Washington	36.4513	-82.6105	5151603	1422	1088.32	Y	N	N	Y	N	N	N	N	N	N	N
I13394	ECM5180	ECM05180	Pseudacris	feriarum	TN	Cocke	36.116	-83.1249	6080229	1365	1000.92	Y	N	N	Y	N	N	N	N	N	N	N
I13396	ECM5210	ECM05210	Pseudacris	feriarum	TN	Campbell	36.3783	-84.2439	6701918	1481	1189.26	Y	N	N	Y	N	N	N	N	N	N	N
I13397	ECM5240	ECM05240	Pseudacris	feriarum	KY	Whitley	36.6017	-84.0476	9155115	1451	1099.47	Y	N	N	Y	N	N	N	N	N	N	N
I13398	ECM5995	ECM05995	Pseudacris	feriarum	AL	Covington	31.1481	-86.6986	10292138	1481	1155.18	Y	N	N	Y	Y	N	N	N	N	N	N
I13399	ECM7166	ECM07166	Pseudacris	feriarum	VA	Brunswick	36.9747	-77.8317	8054401	1485	1189.98	Y	N	N	Y	N	N	N	N	N	N	N
I13400	ECM7214	ECM07214	Pseudacris	feriarum	VA	Scott	36.7125	-82.7992	7934388	1479	1149.97	Y	Y	N	Y	N	N	N	N	N	N	N
I13401	ECM7399	ECM07399	Pseudacris	feriarum	GA	Montgomery	31.9879	-82.5114	8142286	1486	1173.37	Y	N	N	Y	N	Y	N	N	N	N	N
I13402	ECM7440	ECM07440	Pseudacris	feriarum	SC	York	34.896	-80.9965	9598501	1499	1160.65	Y	Y	N	Y	N	N	Y	N	N	N	N
I13403	ECM7443	ECM07443	Pseudacris	feriarum	AL	Escambia	31.101	-86.916	7513884	1419	1022.06	Y	N	N	Y	Y	N	N	N	N	N	N
I13404	ECM8235	ECM08235	Pseudacris	feriarum	SC	McCormick	33.8622	-82.2645	8036052	1504	1224.47	Y	Y	N	Y	N	N	N	N	N	N	N
I13405	F1	F1	Pseudacris	feriarum	KY	Calloway	36.6333	-88.2667	7338669	1434	1074.31	Y	N	N	Y	N	N	N	N	N	N	N
I13406	INHS1202	INHS1202	Pseudacris	feriarum	IL	Pulaski	37.3097	-89.0808	7549010	1439	1162.26	Y	N	N	Y	N	N	N	N	N	N	N
I13407	JTC2593	JTC2593	Pseudacris	feriarum	TN	Blount	35.7564	-83.9706	8248594	1476	1160.34	Y	N	N	Y	N	N	N	N	N	N	N
I13408	JTC2730	JTC2730	Pseudacris	feriarum	MD	Anne Arundel	38.8283	-76.5389	8418747	1473	1135.36	Y	Y	N	Y	N	N	N	N	N	N	N
I13409	MHP10700	MHP10700	Pseudacris	feriarum	NC	Lincoln	35.4135	-80.9719	3762430	1212	916.249	Y	Y	N	Y	N	N	Y	N	N	N	N
I21168	ECM4409	ECM04409	Pseudacris	feriarum	KY	Fulton	36.5653	-89.2929	3122028	1404	1139.09	Y	N	N	Y	N	N	N	N	N	N	N
I22237	ECM11232	ECM11232	Pseudacris	feriarum	KY	Whitley	36.7822	-83.9861	5650129	1384	1134.07	Y	N	N	Y	N	N	N	N	N	N	N
I22238	ECM11259	ECM11259	Pseudacris	feriarum	KY	Garrard	37.5051	-84.3749	3643456	1283	1049.68	Y	N	N	Y	N	N	N	N	N	N	N
I22246	ECM5302	ECM05302	Pseudacris	feriarum	IL	Pulaski	37.129	-89.1542	5428455	1390	1145.53	Y	N	N	Y	N	N	N	N	N	N	N
I22247	ECM5309	ECM05309	Pseudacris	feriarum	IL	Pulaski	37.129	-89.1542	6058280	1373	1136.94	Y	N	N	Y	N	N	N	N	N	N	N
I22248	ECM5310	ECM05310	Pseudacris	feriarum	IL	Pulaski	37.129	-89.1542	5063202	1360	1129.44	Y	N	N	Y	N	N	N	N	N	N	N
I22281	ECM2766	ECM02766	Pseudacris	feriarum	#N/A	#N/A	37.1669	-89.0356	6669476	1418	1154.57	Y	N	N	Y	N	N	N	N	N	N	N
I22282	ECM2781	ECM02781	Pseudacris	feriarum	#N/A	#N/A	36.5789	-89.4733	6496926	1409	1155.47	Y	N	N	Y	N	N	N	N	N	N	N
I22284	ECM2940	ECM02940	Pseudacris	feriarum	KY	Carlisle	36.9225	-89.0578	6342242	1421	1160.45	Y	N	N	Y	N	N	N	N	N	N	N
I22297	ECM4193	ECM04193	Pseudacris	feriarum	IL	Massac	37.1618	-88.6996	8406960	1378	1111.66	Y	N	N	Y	N	N	N	N	N	N	N
I22303	ECM4472	ECM04472	Pseudacris	feriarum	KY	Graves	36.829	-88.5382	6044665	1328	1086.73	Y	N	N	Y	N	N	N	N	N	N	N
I22304	ECM5278	ECM05278	Pseudacris	feriarum	IL	Pulaski	37.2863	-89.1181	5619443	1338	1082.31	Y	N	N	Y	N	N	N	N	N	N	N
I22316	ECM4257	ECM04257	Pseudacris	feriarum	IL	Alexander	37.0778	-89.1891	4935976	1301	1067.81	Y	N	N	Y	N	N	N	N	N	N	N
I22321	ECM3014	ECM03014	Pseudacris	feriarum	KY	Ballard	37.1264	-89.04	4937110	1278	1034.91	Y	N	N	Y	N	N	N	N	N	N	N
I22325	ECM5246	ECM05246	Pseudacris	feriarum	IL	Johnson	37.3075	-88.96	6467420	1381	1115.15	Y	N	N	Y	N	N	N	N	N	N	N
I25575	ECM10167	ECM10167	Pseudacris	feriarum	SC	Dorchester/Charleston	32.8558	-80.371	9027686	1458	1245.66	Y	Y	N	Y	N	N	N	N	N	Y	Y
I25576	ECM10168	ECM10168	Pseudacris	feriarum	SC	Dorchester/Charleston	32.8558	-80.371	5955473	1377	1152.95	Y	Y	N	Y	N	N	N	N	N	Y	Y
I25577	ECM10169	ECM10169	Pseudacris	feriarum	SC	Dorchester/Charleston	32.8558	-80.371	4305859	1332	1092.63	Y	Y	N	Y	N	N	N	N	N	Y	Y
I25578	ECM10170	ECM10170	Pseudacris	feriarum	SC	Dorchester/Charleston	32.8558	-80.371	2842592	1191	998.017	Y	Y	N	Y	N	N	N	N	N	Y	Y
I25579	ECM10175	ECM10175	Pseudacris	feriarum	SC	Dorchester/Charleston	32.8538	-80.3429	3429285	1232	1020.65	Y	Y	N	Y	N	N	N	N	N	Y	Y
I25580	ECM10176	ECM10176	Pseudacris	feriarum	SC	Dorchester/Charleston	32.8538	-80.3429	6124278	1376	1113.02	Y	Y	N	Y	N	N	Y	N	N	Y	Y
I25581	ECM10177	ECM10177	Pseudacris	feriarum	SC	Dorchester/Charleston	32.8538	-80.3429	7104669	1418	1170.49	Y	Y	N	Y	N	N	N	N	N	Y	Y
I25583	ECM10179	ECM10179	Pseudacris	feriarum	SC	Dorchester/Charleston	32.8538	-80.3429	4861083	1360	1109.52	Y	Y	N	Y	N	N	N	N	N	Y	Y
I25584	ECM10180	ECM10180	Pseudacris	feriarum	SC	Dorchester/Charleston	32.8538	-80.3429	5838211	1407	1145.33	Y	Y	N	Y	N	N	Y	N	N	Y	Y
I25585	ECM10181	ECM10181	Pseudacris	feriarum	SC	Dorchester/Charleston	32.8538	-80.3429	2548469	1156	984.181	Y	Y	N	Y	N	N	N	N	N	Y	Y
I25586	ECM10220	ECM10220	Pseudacris	feriarum	SC	Colleton	32.8468	-80.4239	2027034	1023	886.826	Y	Y	N	Y	N	N	N	N	N	Y	Y
I25587	ECM10221	ECM10221	Pseudacris	feriarum	SC	Colleton	32.8468	-80.4239	5768178	1405	1155.08	Y	Y	N	Y	N	N	N	N	N	Y	Y
I25588	ECM10222	ECM10222	Pseudacris	feriarum	SC	Colleton	32.8468	-80.4239	5101256	1359	1112.85	Y	Y	N	Y	N	N	N	N	N	Y	Y
I25589	ECM10223	ECM10223	Pseudacris	feriarum	SC	Colleton	32.8468	-80.4239	4943298	1377	1131.98	Y	Y	N	Y	N	N	N	N	N	Y	Y
I25592	ECM15191	ECM15191	Pseudacris	feriarum	SC	Dorchester	32.9424	-80.5159	6452900	1424	1176.62	Y	Y	N	Y	N	N	N	N	N	Y	Y
I25593	ECM15192	ECM15192	Pseudacris	feriarum	SC	Dorchester	32.9424	-80.5159	5805193	1407	1159.95	Y	Y	N	Y	N	N	N	N	N	Y	Y
I25594	ECM15193	ECM15193	Pseudacris	feriarum	SC	Dorchester	32.9424	-80.5159	4839613	1372	1126.53	Y	Y	N	Y	N	N	N	N	N	Y	Y
I25595	ECM15194	ECM15194	Pseudacris	feriarum	SC	Dorchester	32.9424	-80.5159	5864804	1395	1166.61	Y	Y	N	Y	N	N	N	N	N	Y	Y
I25596	ECM15195	ECM15195	Pseudacris	feriarum	SC	Dorchester	32.9424	-80.5159	5530504	1398	1140.62	Y	Y	N	Y	N	N	N	N	N	Y	Y
I25597	ECM15196	ECM15196	Pseudacris	feriarum	SC	Dorchester	32.9424	-80.5159	5806597	1381	1134.19	Y	Y	N	Y	N	N	Y	N	N	Y	Y
I25598	ECM15197	ECM15197	Pseudacris	feriarum	SC	Dorchester	32.9424	-80.5159	9636723	1421	1174.13	Y	Y	N	Y	N	N	N	N	N	Y	Y
I25599	ECM15198	ECM15198	Pseudacris	feriarum	SC	Dorchester	32.9424	-80.5159	7567590	1441	1186.97	Y	Y	N	Y	N	N	N	N	N	Y	Y
I25600	ECM15199	ECM15199	Pseudacris	feriarum	SC	Dorchester	32.9424	-80.5159	8248756	1455	1245.96	Y	Y	N	Y	N	N	N	N	N	Y	Y
I25601	ECM15200	ECM15200	Pseudacris	feriarum	SC	Dorchester	32.9424	-80.5159	5464925	1392	1146.6	Y	Y	N	Y	N	N	N	N	N	Y	Y
I25602	ECM15201	ECM15201	Pseudacris	feriarum	SC	Dorchester	32.9424	-80.5159	4814964	1365	1118.25	Y	Y	N	Y	N	N	Y	N	N	Y	Y
I25604	ECM15203	ECM15203	Pseudacris	feriarum	SC	Dorchester	32.9424	-80.5159	7781569	1445	1217.34	Y	Y	N	Y	N	N	N	N	N	Y	Y
I25605	ECM15204	ECM15204	Pseudacris	feriarum	SC	Dorchester	32.9424	-80.5159	10836804	1438	1196.23	Y	Y	N	Y	N	N	Y	N	N	Y	Y
I25606	ECM15205	ECM15205	Pseudacris	feriarum	SC	Dorchester	32.9424	-80.5159	10944545	1426	1164.88	Y	Y	N	Y	N	N	N	N	N	Y	Y
I25607	ECM15206	ECM15206	Pseudacris	feriarum	SC	Dorchester	32.9424	-80.5159	8739276	1447	1176.43	Y	Y	N	Y	N	N	N	N	N	Y	Y
I25608	ECM15217	ECM15217	Pseudacris	feriarum	SC	Dorchester	32.9424	-80.5159	8371191	1433	1185.13	Y	Y	N	Y	N	N	N	N	N	Y	Y
I25609	ECM15218	ECM15218	Pseudacris	feriarum	SC	Dorchester	32.9424	-80.5159	6171009	1417	1185.74	Y	Y	N	Y	N	N	N	N	N	Y	Y
I25610	ECM15251	ECM15251	Pseudacris	feriarum	SC	Colleton	32.9411	-80.5164	3079891	1283	1038.18	Y	Y	N	Y	N	N	N	N	N	Y	Y
I25611	ECM15252	ECM15252	Pseudacris	feriarum	SC	Colleton	32.9411	-80.5164	3701477	1343	1077.28	Y	Y	N	Y	N	N	N	N	N	Y	Y
I25612	ECM15253	ECM15253	Pseudacris	feriarum	SC	Colleton	32.9411	-80.5164	6598276	1440	1199.47	Y	Y	N	Y	N	N	N	N	N	Y	Y
I25613	ECM15254	ECM15254	Pseudacris	feriarum	SC	Colleton	32.9411	-80.5164	4168532	1370	1088.76	Y	Y	N	Y	N	N	N	N	N	Y	Y
I25614	ECM15255	ECM15255	Pseudacris	feriarum	SC	Colleton	32.9411	-80.5164	4450891	1406	1149.06	Y	Y	N	Y	N	N	N	N	N	Y	Y
I25615	ECM15256	ECM15256	Pseudacris	feriarum	SC	Colleton	32.9411	-80.5164	7885593	1425	1170.52	Y	Y	N	Y	N	N	Y	N	N	Y	Y
I25616	ECM15257	ECM15257	Pseudacris	feriarum	SC	Colleton	32.9411	-80.5164	7712229	1450	1206.66	Y	Y	N	Y	N	N	N	N	N	Y	Y
I25617	ECM15258	ECM15258	Pseudacris	feriarum	SC	Colleton	32.9411	-80.5164	3844670	1370	1097.98	Y	Y	N	Y	N	N	N	N	N	Y	Y
I25618	ECM15259	ECM15259	Pseudacris	feriarum	SC	Colleton	32.9411	-80.5164	1528164	917	790.976	Y	Y	N	Y	N	N	N	N	N	Y	Y
I25619	ECM15260	ECM15260	Pseudacris	feriarum	SC	Colleton	32.9411	-80.5164	10100003	1492	1302.01	Y	Y	N	Y	N	N	N	N	N	Y	Y
I25620	ECM15261	ECM15261	Pseudacris	feriarum	SC	Colleton	32.9411	-80.5164	5465200	1403	1158.05	Y	Y	N	Y	N	N	N	N	N	Y	Y
I25621	ECM15262	ECM15262	Pseudacris	feriarum	SC	Colleton	32.9411	-80.5164	7176943	1439	1205.87	Y	Y	N	Y	N	N	N	N	N	Y	Y
I25622	ECM15263	ECM15263	Pseudacris	feriarum	SC	Colleton	32.9411	-80.5164	3778374	1228	1008.03	Y	Y	N	Y	N	N	N	N	N	Y	Y
I25623	ECM15264	ECM15264	Pseudacris	feriarum	SC	Colleton	32.9411	-80.5164	7088286	1423	1186.43	Y	Y	N	Y	N	N	N	N	N	Y	Y
I25624	ECM15265	ECM15265	Pseudacris	feriarum	SC	Colleton	32.9411	-80.5164	5369216	1376	1141.8	Y	Y	N	Y	N	N	N	N	N	Y	Y
I25625	ECM15266	ECM15266	Pseudacris	feriarum	SC	Colleton	32.9411	-80.5164	5118184	1349	1107.48	Y	Y	N	Y	N	N	N	N	N	Y	Y
I25626	ECM15286	ECM15286	Pseudacris	feriarum	SC	Colleton	32.9411	-80.5164	6667952	1427	1178.15	Y	Y	N	Y	N	N	N	N	N	Y	Y
I25627	ECM15287	ECM15287	Pseudacris	feriarum	SC	Colleton	32.9411	-80.5164	4659249	1332	1078.71	Y	Y	N	Y	N	N	N	N	N	Y	Y
I25628	ECM15288	ECM15288	Pseudacris	feriarum	SC	Colleton	32.9411	-80.5164	9386949	1477	1249.97	Y	Y	N	Y	N	N	N	N	N	Y	Y
I25629	ECM15701	ECM15701	Pseudacris	feriarum	SC	Colleton	32.7884	-80.6311	7471503	1414	1182.55	Y	Y	N	Y	N	N	N	N	N	Y	Y
I25630	ECM15703	ECM15703	Pseudacris	feriarum	SC	Colleton	32.7884	-80.6311	10104367	1475	1288.39	Y	Y	N	Y	N	N	N	N	N	Y	Y
I25631	ECM15705	ECM15705	Pseudacris	feriarum	SC	Colleton	32.7884	-80.6311	5224863	1340	1097.48	Y	Y	N	Y	N	N	N	N	N	Y	Y
I25632	ECM15707	ECM15707	Pseudacris	feriarum	SC	Colleton	32.7884	-80.6311	9000693	1468	1248.17	Y	Y	N	Y	N	N	N	N	N	Y	Y
I25633	ECM15709	ECM15709	Pseudacris	feriarum	SC	Colleton	32.7884	-80.6311	5782743	1393	1155.46	Y	Y	N	Y	N	N	N	N	N	Y	Y
I25634	ECM15711	ECM15711	Pseudacris	feriarum	SC	Colleton	32.7884	-80.6311	2535184	1051	893.298	Y	Y	N	Y	N	N	N	N	N	Y	Y
I25635	ECM15713	ECM15713	Pseudacris	feriarum	SC	Colleton	32.7884	-80.6311	6112794	1416	1160.11	Y	Y	N	Y	N	N	N	N	N	Y	Y
I25636	ECM15715	ECM15715	Pseudacris	feriarum	SC	Colleton	32.7884	-80.6311	5498864	1405	1144.98	Y	Y	N	Y	N	N	N	N	N	Y	Y
I25637	ECM15717	ECM15717	Pseudacris	feriarum	SC	Colleton	32.7884	-80.6311	3211332	1102	931.318	Y	Y	N	Y	N	N	N	N	N	Y	Y
I25638	ECM15719	ECM15719	Pseudacris	feriarum	SC	Colleton	32.7884	-80.6311	5881924	1400	1144.22	Y	Y	N	Y	N	N	N	N	N	Y	Y
I25639	ECM15721	ECM15721	Pseudacris	feriarum	SC	Colleton	32.7884	-80.6311	4796459	1325	1070.18	Y	Y	N	Y	N	N	N	N	N	Y	Y
I25641	ECM8384	ECM08384	Pseudacris	feriarum	SC	Colleton	32.9399	-80.534	5928604	1378	1128.92	Y	Y	N	Y	N	N	N	N	N	Y	Y
I25642	ECM8385	ECM08385	Pseudacris	feriarum	SC	Colleton	32.9399	-80.534	4835020	1341	1072.7	Y	Y	N	Y	N	N	N	N	N	Y	Y
I25643	ECM8386	ECM08386	Pseudacris	feriarum	SC	Colleton	32.9399	-80.534	9405635	1457	1235.37	Y	Y	N	Y	N	N	N	N	N	Y	Y
I25644	ECM8387	ECM08387	Pseudacris	feriarum	SC	Colleton	32.9399	-80.534	4136593	1326	1092.32	Y	Y	N	Y	N	N	N	N	N	Y	Y
I25645	ECM8388	ECM08388	Pseudacris	feriarum	SC	Colleton	32.9399	-80.534	5415308	1354	1137.4	Y	Y	N	Y	N	N	N	N	N	Y	Y
I25646	ECM8389	ECM08389	Pseudacris	feriarum	SC	Colleton	32.9399	-80.534	8243645	1452	1206.26	Y	Y	N	Y	N	N	N	N	N	Y	Y
I25647	ECM8390	ECM08390	Pseudacris	feriarum	SC	Colleton	32.9399	-80.534	7622346	1426	1182.96	Y	Y	N	Y	N	N	N	N	N	Y	Y
I25648	ECM8394	ECM08394	Pseudacris	feriarum	SC	Colleton	32.9399	-80.534	12388884	1495	1309.09	Y	Y	N	Y	N	N	N	N	N	Y	Y
I25649	ECM8395	ECM08395	Pseudacris	feriarum	SC	Colleton	32.9399	-80.534	7679739	1453	1210.6	Y	Y	N	Y	N	N	N	N	N	Y	Y
I25650	ECM8398	ECM08398	Pseudacris	feriarum	SC	Colleton	32.9399	-80.534	7352724	1413	1178.82	Y	Y	N	Y	N	N	N	N	N	Y	Y
I25653	ECM8518	ECM08518	Pseudacris	feriarum	SC	Colleton	32.9336	-80.4041	6599119	1414	1158.63	Y	Y	N	Y	N	N	N	N	N	Y	Y
I25654	ECM8519	ECM08519	Pseudacris	feriarum	SC	Colleton	32.9336	-80.4041	10293810	1491	1269.95	Y	Y	N	Y	N	N	N	N	N	Y	Y
I25655	ECM8520	ECM08520	Pseudacris	feriarum	SC	Colleton	32.9336	-80.4041	9559880	1468	1240.92	Y	Y	N	Y	N	N	N	N	N	Y	Y
I25656	ECM8521	ECM08521	Pseudacris	feriarum	SC	Colleton	32.9336	-80.4041	5067607	1372	1112.09	Y	Y	N	Y	N	N	N	N	N	Y	Y
I25658	ECM8523	ECM08523	Pseudacris	feriarum	SC	Colleton	32.9336	-80.4041	6142685	1400	1153.88	Y	Y	N	Y	N	N	N	N	N	Y	Y
I25659	ECM8524	ECM08524	Pseudacris	feriarum	SC	Colleton	32.9336	-80.4041	7649110	1443	1202.23	Y	Y	N	Y	N	N	N	N	N	Y	Y
I25660	ECM8525	ECM08525	Pseudacris	feriarum	SC	Colleton	32.9336	-80.4041	11950610	1494	1312.31	Y	Y	N	Y	N	N	N	N	N	Y	Y
I25661	ECM8533	ECM08533	Pseudacris	feriarum	SC	Dorchester	32.9716	-80.3755	8705875	1464	1226.93	Y	Y	N	Y	N	N	N	N	N	Y	Y
I25662	ECM8550	ECM08550	Pseudacris	feriarum	SC	Dorchester	32.9996	-80.3619	7036930	1443	1191.07	Y	Y	N	Y	N	N	N	N	N	Y	Y
I25663	ECM8551	ECM08551	Pseudacris	feriarum	SC	Dorchester	32.9996	-80.3619	6271590	1404	1147.21	Y	Y	N	Y	N	N	N	N	N	Y	Y
I25664	ECM8552	ECM08552	Pseudacris	feriarum	SC	Dorchester	32.9996	-80.3619	7763283	1441	1200.53	Y	Y	N	Y	N	N	N	N	N	Y	Y
I25665	ECM8553	ECM08553	Pseudacris	feriarum	SC	Dorchester	32.9996	-80.3619	5780760	1379	1119.77	Y	Y	N	Y	N	N	N	N	N	Y	Y
I25666	ECM8554	ECM08554	Pseudacris	feriarum	SC	Dorchester	32.9996	-80.3619	4828361	1306	1064.47	Y	Y	N	Y	N	N	N	N	N	Y	Y
I25690	ECM8391	ECM08391	Pseudacris	feriarum	SC	Colleton	32.9399	-80.534	2787940	1430	1157.41	Y	Y	N	Y	N	N	Y	N	N	Y	Y
I25691	ECM8393	ECM08393	Pseudacris	feriarum	SC	Colleton	32.9399	-80.534	3293375	1462	1193.49	Y	Y	N	Y	N	N	N	N	N	Y	Y
I25692	ECM8396	ECM08396	Pseudacris	feriarum	SC	Colleton	32.9399	-80.534	4671364	1484	1262.28	Y	Y	N	Y	N	N	N	N	N	Y	Y
I25693	ECM8397	ECM08397	Pseudacris	feriarum	SC	Colleton	32.9399	-80.534	3799582	1465	1200.81	Y	Y	N	Y	N	N	N	N	N	Y	Y
I25694	ECM8399	ECM08399	Pseudacris	feriarum	SC	Colleton	32.9399	-80.534	3315297	1464	1194.49	Y	Y	N	Y	N	N	N	N	N	Y	Y
I25695	ECM8400	ECM08400	Pseudacris	feriarum	SC	Colleton	32.9399	-80.534	3910505	1457	1176.31	Y	Y	N	Y	N	N	N	N	N	Y	Y
I25703	ECM8498	ECM08498	Pseudacris	feriarum	SC	Colleton	33.3034	-80.4025	2227835	1360	1097.88	Y	Y	N	Y	N	N	N	N	N	Y	Y
I25705	ECM8500	ECM08500	Pseudacris	feriarum	SC	Colleton	33.3034	-80.4025	2761578	1394	1137.88	Y	Y	N	Y	N	N	N	N	N	Y	Y
I25709	ECM8532	ECM08532	Pseudacris	feriarum	SC	Dorchester	32.9716	-80.3755	2188376	1387	1104.09	Y	Y	N	Y	N	N	Y	N	N	Y	Y
I25710	ECM8534	ECM08534	Pseudacris	feriarum	SC	Dorchester	32.9716	-80.3755	2328406	1404	1137.21	Y	Y	N	Y	N	N	N	N	N	Y	Y
I25712	ECM8536	ECM08536	Pseudacris	feriarum	SC	Dorchester	32.9716	-80.3755	2531687	1389	1128.53	Y	Y	N	Y	N	N	N	N	N	Y	Y
I25716	ECM8575	ECM08575	Pseudacris	feriarum	SC	Colleton	32.94	-80.517	4560790	1488	1238.96	Y	Y	N	Y	N	N	N	N	N	Y	Y
I25717	ECM15207	ECM15207	Pseudacris	feriarum	SC	Dorchester	32.9424	-80.5159	4040501	1407	1160.61	N	Y	N	N	N	N	N	N	N	Y	Y
I25728	ECM15269	ECM15269	Pseudacris	feriarum	SC	Colleton	32.9411	-80.5164	2900425	1298	1068.12	N	Y	N	N	N	N	N	N	N	Y	Y
I25750	ECM15297	ECM15297	Pseudacris	feriarum	SC	Colleton	32.9577	-80.5831	2343421	1343	1089.29	Y	Y	N	Y	N	N	N	N	N	Y	Y
I25821	ECM490	ECM00490	Pseudacris	feriarum	VA	York	37.1779	-76.5007	2798787	1404	1150.77	Y	Y	N	Y	N	N	N	Y	N	N	N
I25822	ECM494	ECM00494	Pseudacris	feriarum	VA	York	37.1779	-76.5007	2616730	1398	1147.39	Y	Y	N	Y	N	N	N	Y	N	N	N
I25824	ECM1125	ECM01125	Pseudacris	feriarum	GA	Walton	33.7948	-83.7132	3718309	1457	1203.02	Y	N	Y	Y	N	Y	N	N	N	N	N
I25829	ECM15010	ECM15010	Pseudacris	feriarum	GA	Spalding	33.2197	-84.4709	2332129	1408	1141.73	Y	N	Y	Y	N	N	N	N	N	N	N
I25830	ECM15017	ECM15017	Pseudacris	feriarum	GA	McDuffie	33.4106	-82.3581	2381831	1423	1162.53	Y	N	Y	Y	N	N	N	N	N	N	N
I25831	ECM15031	ECM15031	Pseudacris	feriarum	SC	Anderson	34.5447	-82.4649	1900837	1349	1086.48	Y	Y	N	Y	N	N	N	N	N	N	N
I25837	ECM15313	ECM15313	Pseudacris	feriarum	SC	Chesterfield	34.6786	-79.9986	2634074	1430	1166.1	Y	N	N	Y	N	N	N	N	N	N	N
I25838	ECM15418	ECM15418	Pseudacris	feriarum	GA	Hart	34.2899	-82.9337	2806851	1435	1178.25	Y	N	Y	Y	N	Y	N	N	N	N	N
I25839	ECM15429	ECM15429	Pseudacris	feriarum	SC	Spartanburg	34.7977	-82.0356	2003044	1382	1116.48	Y	Y	N	Y	N	N	N	N	N	N	N
I25840	ECM15431	ECM15431	Pseudacris	feriarum	SC	Cherokee	35.0989	-81.4203	2416313	1412	1144.31	Y	Y	N	Y	N	N	Y	N	N	N	N
I25841	ECM15447	ECM15447	Pseudacris	feriarum	SC	Union	34.8221	-81.7367	2523804	1444	1160.19	Y	Y	N	Y	N	N	Y	N	N	N	N
I25842	ECM15455	ECM15455	Pseudacris	feriarum	NC	Burke	35.8273	-81.6561	2223685	1414	1139.62	Y	Y	N	Y	N	N	N	N	N	N	N
I25843	ECM15457	ECM15457	Pseudacris	feriarum	NC	Rutherford	35.4355	-81.8829	2760970	1433	1166.89	Y	Y	N	Y	N	N	N	N	N	N	N
I25844	ECM15462	ECM15462	Pseudacris	feriarum	SC	Lancaster	34.7533	-80.7218	1910160	1377	1099.36	Y	Y	N	Y	N	N	Y	N	N	N	N
I25855	ECM1993	ECM01993	Pseudacris	feriarum	VA	Sussex	36.984	-77.0536	3742970	1457	1208.16	Y	Y	N	Y	N	N	N	Y	N	N	N
I25867	ECM5057	ECM05057	Pseudacris	feriarum	SC	Colleton	32.7935	-80.6321	2292808	1342	1095.1	Y	Y	N	Y	N	N	N	N	N	Y	Y
I25868	ECM5066	ECM05066	Pseudacris	feriarum	SC	Colleton	32.8021	-80.6348	2586368	1424	1166.43	Y	Y	N	Y	N	N	Y	N	N	Y	Y
I25873	ECM7410	ECM07410	Pseudacris	feriarum	GA	Wheeler	31.9797	-82.5605	3037129	1461	1182.58	Y	N	N	Y	N	Y	N	N	N	N	N
I25874	ECM7429	ECM07429	Pseudacris	feriarum	NC	Catawpa	35.7182	-81.0673	2354835	1411	1153.26	Y	Y	N	Y	N	N	Y	N	N	N	N
I25878	ECM7783	ECM07783	Pseudacris	feriarum	SC	Colleton	32.9336	-80.4041	1870169	1361	1113.76	Y	Y	N	Y	N	N	N	N	N	Y	Y
I25879	ECM7856	ECM07856	Pseudacris	feriarum	FL	Liberty	30.1039	-85.0944	1859876	1325	1081.77	Y	N	Y	Y	N	N	N	N	Y	N	N
I25880	ECM7860	ECM07860	Pseudacris	feriarum	FL	Liberty	30.1039	-85.0944	1865223	1372	1104.9	Y	N	Y	Y	N	N	N	N	Y	N	N
I25881	ECM7862	ECM07862	Pseudacris	feriarum	FL	Liberty	30.1039	-85.0944	1602318	1343	1083.85	Y	N	Y	Y	N	N	N	N	Y	N	N
I25882	ECM7864	ECM07864	Pseudacris	feriarum	FL	Liberty	30.1039	-85.0944	2770353	1446	1182.17	Y	N	Y	Y	N	N	N	N	Y	N	N
I25884	ECM7878	ECM07878	Pseudacris	feriarum	FL	Liberty	30.1039	-85.0944	1705724	1352	1091.54	Y	N	Y	Y	N	N	N	N	Y	N	N
I25885	ECM7888	ECM07888	Pseudacris	feriarum	FL	Liberty	30.1039	-85.0944	2386638	1430	1159.77	Y	N	Y	Y	N	N	N	N	Y	N	N
I25886	ECM7894	ECM07894	Pseudacris	feriarum	FL	Liberty	30.1039	-85.0944	2053876	1371	1109.52	Y	N	Y	Y	N	N	N	N	Y	N	N
I25887	ECM7902	ECM07902	Pseudacris	feriarum	FL	Liberty	30.1039	-85.0944	1757731	1345	1085.82	Y	N	Y	Y	N	N	N	N	Y	N	N
I25888	ECM7904	ECM07904	Pseudacris	feriarum	FL	Liberty	30.1039	-85.0944	1737704	1346	1090.05	Y	N	Y	Y	Y	N	N	N	Y	N	N
I25889	ECM7908	ECM07908	Pseudacris	feriarum	FL	Liberty	30.1039	-85.0944	1984491	1396	1118.38	Y	N	Y	Y	N	N	N	N	Y	N	N
I25890	ECM7912	ECM07912	Pseudacris	feriarum	FL	Liberty	30.1039	-85.0944	1568301	1345	1076.24	Y	N	Y	Y	N	N	N	N	Y	N	N
I25891	ECM8071	ECM08071	Pseudacris	feriarum	GA	Hancock	33.2953	-82.7925	1339445	1235	1019.88	Y	N	Y	Y	N	N	N	N	N	N	N
I25892	ECM8156	ECM08156	Pseudacris	feriarum	GA	Jones	32.9875	-83.6033	2237226	1412	1127.14	Y	N	Y	Y	N	N	N	N	N	N	N
I25894	HFR262	HFR262	Pseudacris	feriarum	VA	Sussex	36.9935	-77.0288	1834881	1313	1086.39	Y	N	N	Y	N	N	N	Y	N	N	N
I25895	ECM10558	ECM10558	Pseudacris	feriarum	FL	Gulf	30.1466	-85.1419	2261910	1216	1014.25	Y	N	Y	Y	N	N	N	N	Y	N	N
I25896	ECM10560	ECM10560	Pseudacris	feriarum	FL	Gulf	30.1466	-85.1419	1921160	1198	1002.08	Y	N	Y	Y	Y	N	N	N	Y	N	N
I25897	ECM10570	ECM10570	Pseudacris	feriarum	FL	Gulf	30.1466	-85.1419	2393884	1258	1048.11	Y	N	Y	Y	Y	N	N	N	Y	N	N
I25898	ECM10572	ECM10572	Pseudacris	feriarum	FL	Gulf	30.1466	-85.1419	2002827	1196	994.091	Y	N	Y	Y	N	N	N	N	Y	N	N
I25899	ECM10576	ECM10576	Pseudacris	feriarum	FL	Gulf	30.1466	-85.1419	2341919	1260	1023.03	Y	N	Y	Y	N	N	N	N	Y	N	N
I25900	ECM10578	ECM10578	Pseudacris	feriarum	FL	Gulf	30.1466	-85.1419	2486675	1256	1029.73	Y	N	Y	Y	N	N	N	N	Y	N	N
I25901	ECM10582	ECM10582	Pseudacris	feriarum	FL	Gulf	30.0801	-85.0922	2361911	1249	1034.2	Y	N	Y	Y	N	N	N	N	Y	N	N
I25902	ECM10586	ECM10586	Pseudacris	feriarum	FL	Gulf	30.1632	-85.1485	1783022	1127	969.715	Y	N	Y	Y	N	N	N	N	Y	N	N
I25903	ECM10592	ECM10592	Pseudacris	feriarum	FL	Gulf	30.1632	-85.1485	2275543	1238	1019.4	Y	N	Y	Y	N	N	N	N	Y	N	N
I25904	ECM10594	ECM10594	Pseudacris	feriarum	FL	Gulf	30.1466	-85.1419	3018525	1335	1083.51	Y	N	Y	Y	Y	N	N	N	Y	N	N
I25906	ECM10600	ECM10600	Pseudacris	feriarum	FL	Gulf	30.1339	-85.154	2332496	1236	1033.03	Y	N	Y	Y	N	N	N	N	Y	N	N
I25907	ECM10602	ECM10602	Pseudacris	feriarum	FL	Gulf	30.1339	-85.154	2044651	1225	997.355	Y	N	Y	Y	N	N	N	N	Y	N	N
I25908	ECM10606	ECM10606	Pseudacris	feriarum	FL	Gulf	30.1339	-85.154	2385187	1270	1027.83	Y	N	Y	Y	N	N	N	N	Y	N	N
I25909	ECM10608	ECM10608	Pseudacris	feriarum	FL	Gulf	30.1339	-85.154	3034239	1241	1024.19	Y	N	Y	Y	N	N	N	N	Y	N	N
I25910	ECM10610	ECM10610	Pseudacris	feriarum	FL	Gulf	30.1339	-85.154	2702655	1294	1059.34	Y	N	Y	Y	N	N	N	N	Y	N	N
I25911	ECM10612	ECM10612	Pseudacris	feriarum	FL	Gulf	30.1339	-85.154	3689103	1435	1165.08	Y	N	Y	Y	N	N	N	N	Y	N	N
I25912	ECM10628	ECM10628	Pseudacris	feriarum	FL	Gulf	30.0801	-85.0922	3239420	1423	1150.51	Y	N	Y	Y	N	N	N	N	Y	N	N
I25913	ECM10630	ECM10630	Pseudacris	feriarum	FL	Gulf	30.1632	-85.1485	3563116	1446	1168.66	Y	N	Y	Y	N	N	N	N	Y	N	N
I25914	ECM10632	ECM10632	Pseudacris	feriarum	FL	Gulf	30.1632	-85.1485	3871400	1441	1172.55	Y	N	Y	Y	N	N	N	N	Y	N	N
I25915	ECM10634	ECM10634	Pseudacris	feriarum	FL	Gulf	30.1632	-85.1485	3872382	1443	1172.87	Y	N	Y	Y	N	N	N	N	Y	N	N
I25916	ECM10636	ECM10636	Pseudacris	feriarum	FL	Gulf	30.1632	-85.1485	3295318	1444	1163.61	Y	N	Y	Y	Y	N	N	N	Y	N	N
I25917	ECM10638	ECM10638	Pseudacris	feriarum	FL	Gulf	30.1339	-85.154	3151648	1416	1148.52	Y	N	Y	Y	N	N	N	N	Y	N	N
I25918	ECM10640	ECM10640	Pseudacris	feriarum	FL	Gulf	30.1339	-85.154	3156600	1420	1151.24	Y	N	Y	Y	Y	N	N	N	Y	N	N
I25919	ECM10642	ECM10642	Pseudacris	feriarum	FL	Gulf	30.1632	-85.1485	3623248	1416	1152.9	Y	N	Y	Y	N	N	N	N	Y	N	N
I25921	ECM10646	ECM10646	Pseudacris	feriarum	FL	Gulf	30.1555	-85.1442	3354674	1420	1144.75	Y	N	Y	Y	N	N	N	N	Y	N	N
I25923	ECM10652	ECM10652	Pseudacris	feriarum	FL	Gulf	30.1632	-85.1485	3108167	1432	1151.93	Y	N	Y	Y	N	N	N	N	Y	N	N
I25924	ECM10654	ECM10654	Pseudacris	feriarum	FL	Gulf	30.1632	-85.1485	3188529	1430	1147.62	Y	N	Y	Y	N	N	N	N	Y	N	N
I25925	ECM10756	ECM10756	Pseudacris	feriarum	FL	Liberty	30.1036	-85.0944	3164919	1427	1150.26	Y	N	Y	Y	N	N	N	N	Y	N	N
I25926	ECM10776	ECM10776	Pseudacris	feriarum	FL	Liberty	30.1036	-85.0944	2651561	1400	1113.86	Y	N	Y	Y	Y	N	N	N	Y	N	N
I25927	ECM10788	ECM10788	Pseudacris	feriarum	FL	Liberty	30.1036	-85.0944	3624320	1406	1131.24	Y	N	Y	Y	N	N	N	N	Y	N	N
I25928	ECM10790	ECM10790	Pseudacris	feriarum	FL	Liberty	30.1036	-85.0944	3853053	1433	1153.16	Y	N	Y	Y	N	N	N	N	Y	N	N
I25929	ECM10800	ECM10800	Pseudacris	feriarum	FL	Liberty	30.1036	-85.0944	5824003	1464	1212.94	Y	N	Y	Y	N	N	N	N	Y	N	N
I25930	ECM10802	ECM10802	Pseudacris	feriarum	FL	Liberty	30.1036	-85.0944	3931843	1388	1126.49	Y	N	Y	Y	N	N	N	N	Y	N	N
I25931	ECM10820	ECM10820	Pseudacris	feriarum	FL	Liberty	30.1036	-85.0944	2512889	1371	1090.5	Y	N	Y	Y	N	N	N	N	Y	N	N
I25932	ECM10864	ECM10864	Pseudacris	feriarum	FL	Liberty	30.2772	-85.7203	3816231	1452	1164.02	Y	N	Y	Y	N	N	N	N	Y	N	N
I25933	ECM10872	ECM10872	Pseudacris	feriarum	FL	Liberty	30.2772	-85.7203	3786685	1453	1168.18	Y	N	Y	Y	N	N	N	N	Y	N	N
I25934	ECM10876	ECM10876	Pseudacris	feriarum	FL	Liberty	30.2772	-85.7203	3159710	1425	1137.75	Y	N	Y	Y	Y	N	N	N	Y	N	N
I25935	ECM10880	ECM10880	Pseudacris	feriarum	FL	Liberty	30.2772	-85.7203	2185752	1338	1073.88	Y	N	Y	Y	N	N	N	N	Y	N	N
I25936	ECM10886	ECM10886	Pseudacris	feriarum	FL	Liberty	30.1036	-85.0944	3260156	1439	1147.78	Y	N	Y	Y	N	N	N	N	Y	N	N
I25937	ECM10892	ECM10892	Pseudacris	feriarum	FL	Liberty	30.1036	-85.0944	3325135	1414	1146.24	Y	N	Y	Y	N	N	N	N	Y	N	N
I25938	ECM15576	ECM15576	Pseudacris	feriarum	SC	Colleton	32.8368	-80.4411	2351862	1366	1098.92	Y	Y	N	Y	N	N	N	N	N	Y	Y
I25939	ECM15580	ECM15580	Pseudacris	feriarum	SC	Colleton	32.8488	-80.4044	3818192	1439	1163.02	Y	Y	N	Y	N	N	N	N	N	Y	Y
I25940	ECM15592	ECM15592	Pseudacris	feriarum	SC	Colleton	32.8488	-80.4044	2686735	1395	1117.28	Y	Y	N	Y	N	N	Y	N	N	Y	Y
I25941	ECM15594	ECM15594	Pseudacris	feriarum	SC	Colleton	32.8488	-80.4044	2880687	1418	1127.09	Y	Y	N	Y	N	N	N	N	N	Y	Y
I25942	ECM15596	ECM15596	Pseudacris	feriarum	SC	Colleton	32.8488	-80.4044	2690718	1359	1105.39	Y	Y	N	Y	N	N	Y	N	N	Y	Y
I25943	ECM15600	ECM15600	Pseudacris	feriarum	SC	Colleton	32.8488	-80.4044	3212675	1442	1156.64	Y	Y	N	Y	N	N	N	N	N	Y	Y
I25944	ECM15602	ECM15602	Pseudacris	feriarum	SC	Colleton	32.8488	-80.4044	3132309	1444	1171.39	Y	Y	N	Y	N	N	N	N	N	Y	Y
I25945	ECM15606	ECM15606	Pseudacris	feriarum	SC	Colleton	32.8488	-80.4044	3461481	1443	1176.8	Y	Y	N	Y	N	N	N	N	N	Y	Y
I25946	ECM15632	ECM15632	Pseudacris	feriarum	SC	Colleton	32.8234	-80.4653	2807709	1432	1146.59	Y	Y	N	Y	N	N	Y	N	N	Y	Y
I25947	ECM15644	ECM15644	Pseudacris	feriarum	SC	Colleton	32.8234	-80.4653	3085998	1447	1170.92	Y	Y	N	Y	N	N	N	N	N	Y	Y
I25948	ECM15646	ECM15646	Pseudacris	feriarum	SC	Colleton	32.8234	-80.4653	4104203	1473	1204.56	Y	Y	N	Y	N	N	N	N	N	Y	Y
I25949	ECM15666	ECM15666	Pseudacris	feriarum	SC	Colleton	32.8343	-80.5828	2745943	1416	1148.89	Y	Y	N	Y	N	N	N	N	N	Y	Y
I25950	ECM15672	ECM15672	Pseudacris	feriarum	SC	Colleton	32.8343	-80.5828	2818064	1428	1160.72	Y	Y	N	Y	N	N	N	N	N	Y	Y
I25951	ECM15674	ECM15674	Pseudacris	feriarum	SC	Colleton	32.8343	-80.5828	3386114	1455	1172.41	Y	Y	N	Y	N	N	N	N	N	Y	Y
I25952	ECM15684	ECM15684	Pseudacris	feriarum	SC	Colleton	32.8343	-80.5828	3204008	1444	1167.15	Y	Y	N	Y	N	N	N	N	N	Y	Y
I25953	ECM15704	ECM15704	Pseudacris	feriarum	SC	Colleton	32.7884	-80.6311	3575838	1448	1183.16	Y	Y	N	Y	N	N	N	N	N	Y	Y
I25954	ECM15728	ECM15728	Pseudacris	feriarum	SC	Colleton	32.7884	-80.6311	2734431	1437	1148.8	Y	Y	N	Y	N	N	N	N	N	Y	Y
I25955	ECM15730	ECM15730	Pseudacris	feriarum	SC	Colleton	32.7884	-80.6311	2719484	1439	1150.26	Y	Y	N	Y	N	N	N	N	N	Y	Y
I25956	ECM15732	ECM15732	Pseudacris	feriarum	SC	Colleton	32.7884	-80.6311	3509080	1463	1190.05	Y	Y	N	Y	N	N	N	N	N	Y	Y
I25957	ECM15734	ECM15734	Pseudacris	feriarum	SC	Colleton	32.7884	-80.6311	3579372	1447	1179.69	Y	Y	N	Y	N	N	N	N	N	Y	Y
I25958	ECM15742	ECM15742	Pseudacris	feriarum	SC	Colleton	32.7884	-80.6311	3157036	1447	1171.35	Y	Y	N	Y	N	N	N	N	N	Y	Y
I25959	ECM15744	ECM15744	Pseudacris	feriarum	SC	Colleton	32.7884	-80.6311	3259516	1443	1173.83	Y	Y	N	Y	N	N	N	N	N	Y	Y
I25960	ECM15754	ECM15754	Pseudacris	feriarum	SC	Colleton	32.7929	-80.6322	2890743	1394	1142.91	Y	Y	N	Y	N	N	N	N	N	Y	Y
I25961	ECM15756	ECM15756	Pseudacris	feriarum	SC	Colleton	32.8016	-80.6346	2709607	1415	1137.68	Y	Y	N	Y	N	N	Y	N	N	Y	Y
I25962	ECM15764	ECM15764	Pseudacris	feriarum	SC	Colleton	32.9408	-80.5313	3209229	1439	1167.15	Y	Y	N	Y	N	N	Y	N	N	Y	Y
I25963	ECM15766	ECM15766	Pseudacris	feriarum	SC	Colleton	32.9408	-80.5313	3878836	1458	1197.53	Y	Y	N	Y	N	N	N	N	N	Y	Y
I25964	ECM15768	ECM15768	Pseudacris	feriarum	SC	Colleton	32.9408	-80.5313	2808488	1424	1155.45	Y	Y	N	Y	N	N	N	N	N	Y	Y
I25965	ECM15776	ECM15776	Pseudacris	feriarum	SC	Colleton	32.8258	-80.6417	3336590	1440	1169.48	Y	Y	N	Y	N	N	N	N	N	Y	Y
I25966	ECM15778	ECM15778	Pseudacris	feriarum	SC	Colleton	32.7995	-80.634	2805682	1430	1147.93	Y	Y	N	Y	N	N	Y	N	N	Y	Y
I25967	ECM15780	ECM15780	Pseudacris	feriarum	SC	Colleton	32.7884	-80.6311	2676396	1396	1139.74	Y	Y	N	Y	N	N	N	N	N	Y	Y
I25968	ECM15788	ECM15788	Pseudacris	feriarum	SC	Colleton	32.7884	-80.6311	2879974	1420	1162.24	Y	Y	N	Y	N	N	N	N	N	Y	Y
I25971	ECM15802	ECM15802	Pseudacris	feriarum	SC	Colleton	32.8257	-80.6414	4153311	1472	1205.64	Y	Y	N	Y	N	N	N	N	N	Y	Y
I25972	ECM15808	ECM15808	Pseudacris	feriarum	SC	Colleton	32.7916	-80.632	4250989	1456	1203.02	Y	Y	N	Y	N	N	N	N	N	Y	Y
I25973	ECM15812	ECM15812	Pseudacris	feriarum	SC	Colleton	32.7916	-80.632	3958727	1468	1200.72	Y	Y	N	Y	N	N	N	N	N	Y	Y
I25974	ECM15816	ECM15816	Pseudacris	feriarum	SC	Colleton	32.7916	-80.632	3145240	1438	1154.76	Y	Y	N	Y	N	N	N	N	N	Y	Y
I25975	ECM15820	ECM15820	Pseudacris	feriarum	SC	Colleton	32.7916	-80.632	3412331	1454	1190.29	Y	Y	N	Y	N	N	Y	N	N	Y	Y
I25976	ECM15822	ECM15822	Pseudacris	feriarum	SC	Colleton	32.7916	-80.632	1666997	1342	1087.38	Y	Y	N	Y	N	N	N	N	N	Y	Y
I25977	ECM15826	ECM15826	Pseudacris	feriarum	SC	Colleton	32.7916	-80.632	2133393	1386	1110.54	Y	Y	N	Y	N	N	N	N	N	Y	Y
I25978	ECM15828	ECM15828	Pseudacris	feriarum	SC	Colleton	32.8455	-80.491	2646544	1432	1148.57	Y	Y	N	Y	N	N	N	N	N	Y	Y
I25979	ECM15832	ECM15832	Pseudacris	feriarum	SC	Colleton	32.8455	-80.491	4307719	1481	1227.52	Y	Y	N	Y	N	N	N	N	N	Y	Y
I25980	ECM15834	ECM15834	Pseudacris	feriarum	SC	Colleton	32.8455	-80.491	2959826	1451	1167.11	Y	Y	N	Y	N	N	N	N	N	Y	Y
I25981	ECM15838	ECM15838	Pseudacris	feriarum	SC	Colleton	32.8455	-80.491	2523006	1418	1136.95	Y	Y	N	Y	N	N	N	N	N	Y	Y
I25982	ECM15841	ECM15841	Pseudacris	feriarum	SC	Colleton	32.8455	-80.491	3380800	1457	1187.23	Y	Y	N	Y	N	N	N	N	N	Y	Y
I25983	ECM15846	ECM15846	Pseudacris	feriarum	SC	Colleton	32.8455	-80.491	2598409	1416	1126.17	Y	Y	N	Y	N	N	N	N	N	Y	Y
I25984	ECM15852	ECM15852	Pseudacris	feriarum	SC	Colleton	32.7888	-80.6311	3017597	1429	1165.29	Y	Y	N	Y	N	N	N	N	N	Y	Y
I25985	ECM15862	ECM15862	Pseudacris	feriarum	SC	Colleton	32.7888	-80.6311	2548858	1414	1140.53	Y	Y	N	Y	N	N	N	N	N	Y	Y
I25986	ECM15866	ECM15866	Pseudacris	feriarum	SC	Colleton	32.8442	-80.4915	3133175	1456	1178.83	Y	Y	N	Y	N	N	N	N	N	Y	Y
I25987	ECM15878	ECM15878	Pseudacris	feriarum	SC	Colleton	32.8442	-80.4915	2628783	1419	1146.58	Y	Y	N	Y	N	N	N	N	N	Y	Y
I25988	ECM15880	ECM15880	Pseudacris	feriarum	SC	Colleton	32.8442	-80.4915	2764755	1452	1163.86	Y	Y	N	Y	N	N	N	N	N	Y	Y
I25989	ECM15882	ECM15882	Pseudacris	feriarum	SC	Colleton	32.8442	-80.4915	3215840	1447	1160.16	Y	Y	N	Y	N	N	N	N	N	Y	Y
I25990	ECM15884	ECM15884	Pseudacris	feriarum	SC	Colleton	32.8482	-80.4909	1950713	1300	1060.3	Y	Y	N	Y	N	N	N	N	N	Y	Y
I26021	ECM15904	ECM15904	Pseudacris	feriarum	SC	Colleton	32.8482	-80.4909	2552776	1401	1132.95	Y	Y	N	Y	N	N	N	N	N	Y	Y
I26022	ECM15928	ECM15928	Pseudacris	feriarum	SC	Colleton	32.8442	-80.4915	2591236	1411	1159.46	Y	Y	N	Y	N	N	N	N	N	Y	Y
I26023	ECM15946	ECM15946	Pseudacris	feriarum	SC	Colleton	32.8442	-80.4915	2283574	1340	1110.97	Y	Y	N	Y	N	N	Y	N	N	Y	Y
I26025	ECM15976	ECM15976	Pseudacris	feriarum	SC	Charleston/Dorchester	32.8442	-80.4915	2221305	1370	1107.61	Y	Y	N	Y	N	N	Y	N	N	Y	Y
I26026	ECM15984	ECM15984	Pseudacris	feriarum	SC	Charleston	32.8473	-80.2875	2137502	1395	1125.02	Y	Y	N	Y	N	N	N	N	N	Y	Y
I26028	ECM16010	ECM16010	Pseudacris	feriarum	SC	Charleston/Dorchester	32.8123	-80.2705	2324605	1345	1104.93	Y	Y	N	Y	N	N	N	N	N	Y	Y
I26029	ECM16012	ECM16012	Pseudacris	feriarum	SC	Charleston/Dorchester	32.8538	-80.3432	1889409	1223	1016.98	Y	Y	N	Y	N	N	N	N	N	Y	Y
I26030	ECM16028	ECM16028	Pseudacris	feriarum	SC	Charleston/Dorchester	32.8538	-80.3432	3203942	1449	1193.61	Y	Y	N	Y	N	N	N	N	N	Y	Y
I26031	ECM16030	ECM16030	Pseudacris	feriarum	SC	Charleston/Dorchester	32.8538	-80.3432	2649941	1414	1161.29	Y	Y	N	Y	N	N	N	N	N	Y	Y
I26032	ECM16044	ECM16044	Pseudacris	feriarum	SC	Charleston	32.8538	-80.3432	2662890	1422	1169.61	Y	Y	N	Y	N	N	N	N	N	Y	Y
I26033	ECM16046	ECM16046	Pseudacris	feriarum	SC	Charleston	32.8208	-80.2912	2302873	1388	1137.44	Y	Y	N	Y	N	N	N	N	N	Y	Y
I26034	ECM16048	ECM16048	Pseudacris	feriarum	SC	Charleston	32.8208	-80.2912	2939377	1429	1165.49	Y	Y	N	Y	N	N	N	N	N	Y	Y
I26035	ECM16054	ECM16054	Pseudacris	feriarum	SC	Charleston/Dorchester	32.8208	-80.2912	1366532	1200	996.872	Y	Y	N	Y	N	N	N	N	N	Y	Y
I26036	ECM16056	ECM16056	Pseudacris	feriarum	SC	Charleston/Dorchester	32.8538	-80.3432	2708395	1438	1176.95	Y	Y	N	Y	N	N	N	N	N	Y	Y
I26037	ECM16058	ECM16058	Pseudacris	feriarum	SC	Charleston/Dorchester	32.8538	-80.3432	2923144	1443	1187.14	Y	Y	N	Y	N	N	N	N	N	Y	Y
I26038	ECM16064	ECM16064	Pseudacris	feriarum	SC	Charleston/Dorchester	32.8538	-80.3432	2957918	1447	1182.62	Y	Y	N	Y	N	N	N	N	N	Y	Y
I26039	ECM16074	ECM16074	Pseudacris	feriarum	SC	Charleston/Dorchester	32.8538	-80.3432	1922748	1337	1100.85	Y	Y	N	Y	N	N	N	N	N	Y	Y
I26040	ECM16076	ECM16076	Pseudacris	feriarum	SC	Charleston/Dorchester	32.8538	-80.3432	2243273	1379	1131.71	Y	Y	N	Y	N	N	N	N	N	Y	Y
I26041	ECM16084	ECM16084	Pseudacris	feriarum	SC	Charleston/Dorchester	32.8538	-80.3432	2309861	1388	1117.08	Y	Y	N	Y	N	N	N	N	N	Y	Y
I26042	ECM16088	ECM16088	Pseudacris	feriarum	SC	Charleston/Dorchester	32.8538	-80.3432	2138696	1373	1105.82	Y	Y	N	Y	N	N	N	N	N	Y	Y
I26043	ECM16094	ECM16094	Pseudacris	feriarum	SC	Charleston/Dorchester	32.8538	-80.3432	1620285	1279	1038.7	Y	Y	N	Y	N	N	N	N	N	Y	Y
I26044	ECM16096	ECM16096	Pseudacris	feriarum	SC	Charleston/Dorchester	32.8538	-80.3432	2989940	1439	1186.34	Y	Y	N	Y	N	N	N	N	N	Y	Y
I26045	ECM16116	ECM16116	Pseudacris	feriarum	SC	Charleston/Dorchester	32.8538	-80.3432	1645326	1266	1048.78	Y	Y	N	Y	N	N	N	N	N	Y	Y
I26046	ECM16118	ECM16118	Pseudacris	feriarum	SC	Charleston/Dorchester	32.8538	-80.3432	2198828	1373	1117.04	Y	Y	N	Y	N	N	N	N	N	Y	Y
I26047	ECM16120	ECM16120	Pseudacris	feriarum	SC	Charleston/Dorchester	32.8538	-80.3432	1972981	1321	1093.33	Y	Y	N	Y	N	N	N	N	N	Y	Y
I26048	ECM16124	ECM16124	Pseudacris	feriarum	SC	Charleston/Dorchester	32.8538	-80.3432	1617291	1284	1041.96	Y	Y	N	Y	N	N	N	N	N	Y	Y
I26053	ECM16154	ECM16154	Pseudacris	feriarum	SC	Charleston/Dorchester	32.8538	-80.3432	4227788	1460	1238.3	Y	Y	N	Y	N	N	N	N	N	Y	Y
I26054	ECM16162	ECM16162	Pseudacris	feriarum	SC	Charleston/Dorchester	32.8538	-80.3432	3148901	1333	1108.03	Y	Y	N	Y	N	N	N	N	N	Y	Y
I26058	ECM16180	ECM16180	Pseudacris	feriarum	SC	Charleston/Dorchester	32.8538	-80.3432	2045113	1229	1050.04	Y	Y	N	Y	N	N	N	N	N	Y	Y
I26059	ECM16184	ECM16184	Pseudacris	feriarum	SC	Charleston/Dorchester	32.8538	-80.3432	2487152	1383	1131.97	Y	Y	N	Y	N	N	N	N	N	Y	Y
I26060	ECM16190	ECM16190	Pseudacris	feriarum	SC	Charleston/Dorchester	32.856	-80.3721	3212724	1419	1162.57	Y	Y	N	Y	N	N	N	N	N	Y	Y
I26061	ECM16198	ECM16198	Pseudacris	feriarum	SC	Colleton	32.8546	-80.3548	3631082	1450	1200.33	Y	Y	N	Y	N	N	N	N	N	Y	Y
I26062	ECM16200	ECM16200	Pseudacris	feriarum	SC	Colleton	32.8811	-80.5005	2786999	1369	1131.02	Y	Y	N	Y	N	N	N	N	N	Y	Y
I26063	ECM16206	ECM16206	Pseudacris	feriarum	SC	Colleton	32.8811	-80.5005	2079082	1297	1075.99	Y	Y	N	Y	N	N	N	N	N	Y	Y
I26064	ECM16210	ECM16210	Pseudacris	feriarum	SC	Colleton	32.8811	-80.5005	3148305	1434	1180.19	Y	Y	N	Y	N	N	N	N	N	Y	Y
I26066	ECM16224	ECM16224	Pseudacris	feriarum	SC	Colleton	32.8811	-80.5005	1804600	1256	1040.2	Y	Y	N	Y	N	N	N	N	N	Y	Y
I26067	ECM16230	ECM16230	Pseudacris	feriarum	SC	Colleton	32.8811	-80.5005	3725392	1447	1198.71	Y	Y	N	Y	N	N	N	N	N	Y	Y
I26068	ECM16234	ECM16234	Pseudacris	feriarum	SC	Colleton	32.8811	-80.5005	2422188	1391	1134.73	Y	Y	N	Y	N	N	N	N	N	Y	Y
I26069	ECM16248	ECM16248	Pseudacris	feriarum	SC	Colleton	32.8811	-80.5005	2752482	1426	1158.39	Y	Y	N	Y	N	N	N	N	N	Y	Y
I26070	ECM16250	ECM16250	Pseudacris	feriarum	SC	Colleton	32.8811	-80.5005	4319761	1466	1223.55	Y	Y	N	Y	N	N	Y	N	N	Y	Y
I26071	ECM16256	ECM16256	Pseudacris	feriarum	SC	Colleton	32.8811	-80.5005	3116488	1413	1156.67	Y	Y	N	Y	N	N	N	N	N	Y	Y
I26072	ECM16258	ECM16258	Pseudacris	feriarum	SC	Colleton	32.8811	-80.5005	2882491	1427	1168.39	Y	Y	N	Y	N	N	N	N	N	Y	Y
I26073	ECM16264	ECM16264	Pseudacris	feriarum	SC	Colleton	32.8811	-80.5005	2990705	1413	1160.66	Y	Y	N	Y	N	N	N	N	N	Y	Y
I26076	ECM16300	ECM16300	Pseudacris	feriarum	SC	Colleton	32.8484	-80.491	2689107	1405	1145.27	Y	Y	N	Y	N	N	N	N	N	Y	Y
I26078	ECM16318	ECM16318	Pseudacris	feriarum	SC	Colleton	32.8458	-80.4911	1866713	1232	1033.97	Y	Y	N	Y	N	N	N	N	N	Y	Y
I26080	ECM7814	ECM07814	Pseudacris	feriarum	FL	Gulf	30.8008	-85.0926	2548308	1393	1134.48	Y	N	Y	Y	Y	N	N	N	Y	N	N
I26081	ECM7852	ECM07852	Pseudacris	feriarum	FL	Liberty	30.1039	-85.0944	1999916	1347	1095.09	Y	N	Y	Y	Y	N	N	N	Y	N	N
I26082	ECM7854	ECM07854	Pseudacris	feriarum	FL	Liberty	30.1039	-85.0944	2462114	1408	1126.39	Y	N	Y	Y	Y	N	N	N	Y	N	N
I27674	ECM10347	ECM10347	Pseudacris	feriarum	AL	Macon	32.4878	-85.6029	1727458	1142	961.018	Y	N	Y	Y	Y	N	N	N	N	N	N
I29180	ECM0179	ECM00179	Pseudacris	feriarum	MD	Prince George	38.6909	-77.0137	15863402	992	677.525	Y	Y	N	Y	N	N	N	N	N	N	N
I29181	ECM0456	ECM00456	Pseudacris	feriarum	NC	Johnson	35.3753	-78.3124	24810632	1427	852.73	Y	Y	N	Y	N	N	N	N	N	N	N
I29182	ECM0457	ECM00457	Pseudacris	feriarum	NC	Johnson	35.3753	-78.3124	27954120	1421	833.2	Y	Y	N	Y	N	N	N	N	N	N	N
I29183	ECM0492	ECM00492	Pseudacris	feriarum	VA	York	37.1779	-76.5007	23272176	1376	801.561	Y	N	N	Y	N	N	N	Y	N	N	N
I29184	ECM0495	ECM00495	Pseudacris	feriarum	VA	York	37.1779	-76.5007	30682708	1459	863.574	Y	N	N	Y	N	N	N	Y	N	N	N
I29186	ECM0962	ECM00962	Pseudacris	feriarum	AL	Choctaw	32.1808	-88.3149	31416626	1362	820.589	Y	N	Y	Y	N	N	N	N	N	N	N
I29187	ECM0963	ECM00963	Pseudacris	feriarum	AL	Choctaw	32.1808	-88.3149	22163190	1325	806.186	Y	N	Y	Y	N	N	N	N	N	N	N
I29188	ECM1396	ECM01396	Pseudacris	feriarum	SC	Dorchester	32.9204	-80.2346	35411368	1422	835.344	Y	Y	N	Y	N	N	N	N	N	Y	Y
I29189	ECM1410	ECM01410	Pseudacris	feriarum	SC	Dorchester	32.9545	-80.2605	17552388	1209	770.466	Y	Y	N	Y	N	N	N	N	N	Y	Y
I29191	ECM1455	ECM01455	Pseudacris	feriarum	GA	Greene	33.5745	-83.2012	19412864	1325	810.002	Y	N	Y	Y	N	Y	N	N	N	N	N
I29193	ECM1982	ECM01982	Pseudacris	feriarum	VA	Sussex	36.9174	-77.0729	25705230	1426	839.263	Y	N		Y	N	N	N	Y	N	N	N
I29194	ECM1994	ECM01994	Pseudacris	feriarum	VA	Sussex	36.984	-77.0536	26296364	1397	844.072	Y	N		Y	N	N	N	Y	N	N	N
I29195	ECM2340	ECM02340	Pseudacris	feriarum	FL	Calhoun	30.443	-85.0322	22037800	1361	829.329	Y	N	Y	Y	N	N	N	N	Y	N	N
I29196	ECM2342	ECM02342	Pseudacris	feriarum	FL	Calhoun	30.443	-85.0322	27856204	1396	813.48	Y	N	Y	Y	N	N	N	N	Y	N	N
I29197	ECM2388	ECM02388	Pseudacris	feriarum	FL	Liberty	30.1028	-85.0946	28166652	1416	843.861	Y	N	Y	Y	N	N	N	N	Y	N	N
I29218	ECM2773	ECM02773	Pseudacris	feriarum	MO	Dunklin	36.2422	-89.9617	3455507	1310	1541	Y	N	N	Y	N	N	N	N	N	N	N
I29220	ECM7382	ECM07382	Pseudacris	feriarum	FL	Gulf	30.1503	-85.1335	32794418	1443	848.395	Y	N	Y	Y	N	N	N	N	Y	N	N
I29221	ECM7383	ECM07383	Pseudacris	feriarum	FL	Gulf	30.1503	-85.1335	35583576	1401	834.774	Y	N	Y	Y	N	N	N	N	Y	N	N
I29223	ECM7442	ECM07442	Pseudacris	feriarum	AL	Escambia	31.101	-86.916	25213584	1422	831.796	Y	N	N	Y	Y	N	N	N	N	N	N
I29224	ECM7445	ECM07445	Pseudacris	feriarum	AL	Escambia	31.101	-86.916	30780282	1436	861.598	Y	N	N	Y	Y	N	N	N	N	N	N
I29225	ECM7527	ECM07527	Pseudacris	feriarum	AL	Montgomery	32.3335	-86.3616	23240942	1417	820.336	Y	N	Y	Y	Y	N	N	N	N	N	N
I29594	ECM0497	ECM00497	Pseudacris	feriarum	VA	York	37.1779	-76.5007	1346584	994	1499	Y	N	N	Y	N	N	N	N	N	N	N
I29595	ECM0602	ECM00602	Pseudacris	feriarum	GA	Appling	31.9258	-82.3033	5822457	1460	1534	Y	N	N	Y	N	Y	N	N	N	N	N
I29596	ECM0631	ECM00631	Pseudacris	feriarum	MD	Harford	39.5078	-76.2195	6294130	1450	1565	Y	Y	N	Y	N	N	N	N	N	N	N
I29597	ECM0633	ECM00633	Pseudacris	feriarum	MD	Baltimore	39.4964	-76.7617	6618689	1463	1547	Y	Y	N	Y	N	N	N	N	N	N	N
I29598	ECM0969	ECM00969	Pseudacris	feriarum	AL	Pickens	33.0979	-88.2033	6226131	1448	1530	Y	N	Y	Y	N	N	N	N	N	N	N
I29599	ECM11471	ECM11471	Pseudacris	feriarum	AL	Russell	32.2634	-85.3344	4840568	1435	1525	Y	N	Y	Y	N	N	N	N	N	N	N
I29600	ECM1438	ECM01438	Pseudacris	feriarum	SC	Greenwood	34.1504	-82.1591	8698074	1370	1566	Y	Y	N	Y	N	N	N	N	N	N	N
I29601	ECM1462	ECM01462	Pseudacris	feriarum	GA	Greene	33.5745	-83.2012	8643650	1448	1629	Y	N	Y	Y	N	Y	N	N	N	N	N
I29602	ECM15000	ECM15000	Pseudacris	feriarum	GA	Taylor	32.6383	-84.079	7860324	1496	1617	Y	N	Y	Y	Y	N	N	N	N	N	N
I29603	ECM15003	ECM15003	Pseudacris	feriarum	GA	Taylor	32.6268	-84.2498	6522183	1456	1529	Y	N	Y	Y	N	N	N	N	N	N	N
I29604	ECM15009	ECM15009	Pseudacris	feriarum	GA	Talbot	32.7781	-84.4049	6818395	1471	1568	Y	N	Y	Y	N	N	N	N	N	N	N
I29605	ECM15013	ECM15013	Pseudacris	feriarum	GA	Coweta	33.3106	-84.592	6502925	1490	1550	Y	N	Y	Y	N	N	N	N	N	N	N
I29606	ECM15020	ECM15020	Pseudacris	feriarum	GA	Lee	31.9074	-84.2608	6361037	1452	1552	Y	N	Y	Y	Y	N	N	N	Y	N	N
I29607	ECM15021	ECM15021	Pseudacris	feriarum	GA	Lee	31.8785	-84.2415	8176796	1498	1654	Y	N	Y	Y	Y	N	N	N	Y	N	N
I29608	ECM15025	ECM15025	Pseudacris	feriarum	GA	Webster	32.0503	-84.508	8514955	1496	1638	Y	N	Y	Y	N	N	N	N	Y	N	N
I29609	ECM15026	ECM15026	Pseudacris	feriarum	GA	Marion	32.3068	-84.5836	6441566	1438	1564	Y	N	Y	Y	Y	N	N	N	N	N	N
I29610	ECM15027	ECM15027	Pseudacris	feriarum	GA	Schley	32.3119	-84.2936	6138865	1471	1553	Y	N	Y	Y	N	N	N	N	N	N	N
I29611	ECM15036	ECM15036	Pseudacris	feriarum	SC	Edgefield	33.4644	-81.5602	8835422	1501	1628	Y	Y	N	Y	N	N	N	N	N	N	N
I29612	ECM15050	ECM15050	Pseudacris	feriarum	SC	Saluda	34.0303	-81.5881	7091078	1488	1611	Y	Y	N	Y	N	N	N	N	N	N	N
I29613	ECM15312	ECM15312	Pseudacris	feriarum	SC	Kershaw	34.1251	-80.607	8239248	1510	1643	Y	Y	N	Y	N	N	N	N	N	N	N
I29614	ECM15467	ECM15467	Pseudacris	feriarum	VA	Emporia City	36.7037	-77.5266	6815339	1474	1563	Y	Y	N	Y	N	N	N	N	N	N	N
I29615	ECM1569	ECM01569	Pseudacris	feriarum	GA	Dekalb	33.688	-84.0843	7011585	1489	1596	Y	N	Y	Y	N	Y	N	N	N	N	N
I29616	ECM1570	ECM01570	Pseudacris	feriarum	GA	Dekalb	33.688	-84.0843	6985985	1487	1594	Y	N	Y	Y	N	Y	N	N	N	N	N
I29617	ECM16583	ECM16583	Pseudacris	feriarum	VA	Mecklenburg	36.7019	-78.6419	6644726	1490	1577	Y	Y	N	Y	N	N	N	Y	N	N	N
I29618	ECM16584	ECM16584	Pseudacris	feriarum	NC	Warren	36.4283	-77.9729	7033841	1490	1601	Y	Y	N	Y	N	N	N	N	N	N	N
I29619	ECM16587	ECM16587	Pseudacris	feriarum	NC	Nash	36.0445	-77.7582	7837874	1495	1629	Y	Y	N	Y	N	N	N	N	N	N	N
I29620	ECM16588	ECM16588	Pseudacris	feriarum	VA	Halifax	36.9935	-78.9803	5864033	1465	1530	Y	Y	N	Y	N	N	N	Y	N	N	N
I29621	ECM16591	ECM16591	Pseudacris	feriarum	VA	Campbell	37.3245	-78.9788	7752829	1501	1604	Y	Y	N	Y	N	N	N	Y	N	N	N
I29622	ECM16592	ECM16592	Pseudacris	feriarum	VA	Charlotte	37.2391	-78.6827	5854705	1473	1510	Y	Y	N	Y	N	N	N	Y	N	N	N
I29623	ECM16596	ECM16596	Pseudacris	feriarum	VA	Pittsylvania	36.7947	-79.3774	6165281	1475	1543	Y	Y	N	Y	N	N	N	N	N	N	N
I29624	ECM16598	ECM16598	Pseudacris	feriarum	NC	Person	36.3578	-78.9533	9622491	1508	1645	Y	Y	N	Y	N	N	N	N	N	N	N
I29625	ECM16600	ECM16600	Pseudacris	feriarum	VA	Powhatan	37.5225	-77.9826	7954176	1502	1625	Y	Y	N	Y	N	N	N	Y	N	N	N
I29626	ECM16603	ECM16603	Pseudacris	feriarum	VA	Louisa	37.8715	-77.8207	7270287	1498	1612	Y	Y	N	Y	N	N	N	N	N	N	N
I29627	ECM16607	ECM16607	Pseudacris	feriarum	VA	King & Queen	37.73	-76.8327	10219128	1500	1680	Y	Y	N	Y	N	N	N	N	N	N	N
I29628	ECM16608	ECM16608	Pseudacris	feriarum	VA	Caroline	38.0607	-77.3828	6853510	1484	1576	Y	Y	N	Y	N	N	N	N	N	N	N
I29629	ECM1969	ECM01969	Pseudacris	feriarum	NC	Pitt	35.4713	-77.399	4875021	1457	1498	Y	Y	N	Y	N	N	N	N	N	N	N
I29630	ECM1975	ECM01975	Pseudacris	feriarum	NC	Bertie	36.1756	-76.9602	8002321	1501	1622	Y	Y	N	Y	N	N	N	N	N	N	N
I29631	ECM4026	ECM04026	Pseudacris	feriarum	AL	Etowah	33.9395	-86.119	7639154	1483	1606	Y	N	Y	Y	N	N	N	N	N	N	N
I29632	ECM4039	ECM04039	Pseudacris	feriarum	AL	Dekalb	34.352	-85.7341	7225992	1485	1609	Y	N	Y	Y	N	N	N	N	N	N	N
I29633	ECM5000	ECM05000	Pseudacris	feriarum	GA	Catoosa	34.8449	-85.1423	6925044	1478	1583	Y	N	Y	Y	N	N	N	N	N	N	N
I29634	ECM5001	ECM05001	Pseudacris	feriarum	GA	Catoosa	34.8449	-85.1423	5917935	1446	1528	Y	N	Y	Y	N	N	N	N	N	N	N
I29635	ECM5009	ECM05009	Pseudacris	feriarum	GA	Walker	34.6855	-85.1856	4058306	1413	1484	Y	N	Y	Y	N	N	N	N	N	N	N
I29636	ECM5843	ECM05843	Pseudacris	feriarum	GA	Ben Hill	30.8158	-83.1753	6867772	1464	1556	Y	N	Y	Y	N	Y	N	N	Y	N	N
I29637	ECM5961	ECM05961	Pseudacris	feriarum	FL	Jackson	30.7183	-84.9714	5251980	1461	1492	Y	N	Y	Y	N	N	N	N	Y	N	N
I29638	ECM5967	ECM05967	Pseudacris	feriarum	AL	Conecuh	31.4216	-87.0708	6244005	1453	1515	Y	N	N	Y	Y	N	N	N	N	N	N
I29639	ECM5994	ECM05994	Pseudacris	feriarum	AL	Conecuh	31.2358	-86.7798	7381033	1487	1572	Y	N	N	Y	Y	N	N	N	N	N	N
I29640	ECM6001	ECM06001	Pseudacris	feriarum	GA	Early	31.7633	-85.13	6991208	1451	1564	Y	N	Y	Y	N	N	N	N	Y	N	N
I29641	ECM6007	ECM06007	Pseudacris	feriarum	GA	Clay	31.6469	-84.9483	6103408	1446	1495	Y	N	Y	Y	N	N	N	N	Y	N	N
I29642	ECM6029	ECM06029	Pseudacris	feriarum	GA	Terrell	31.6861	-83.8814	8154514	1438	1564	Y	N	Y	Y	Y	N	N	N	Y	N	N
I29643	ECM6061	ECM06061	Pseudacris	feriarum	FL	Jackson	30.9769	-85.0106	7762676	1497	1587	Y	N	Y	Y	N	N	N	N	Y	N	N
I29644	ECM6072	ECM06072	Pseudacris	feriarum	AL	Coffee	31.2633	-86.1633	6958132	1473	1524	Y	N	Y	Y	Y	N	N	N	N	N	N
I29645	ECM6075	ECM06075	Pseudacris	feriarum	AL	Pike	31.58	-86.31	4714756	1439	1489	Y	N	Y	Y	Y	N	N	N	N	N	N
I29648	ECM6093_2	ECM06093	Pseudacris	feriarum	SC	Colleton	37.2803	-87.1056	7450805	1494	1629	Y	Y	N	Y	N	N	N	N	N	Y	Y
I29649	ECM7040	ECM07040	Pseudacris	feriarum	AL	Tallapoosa	32.5592	-85.8152	5764340	1453	1505	Y	N	Y	Y	Y	N	N	N	N	N	N
I29650	ECM7184	ECM07184	Pseudacris	feriarum	VA	Buckingham	37.7931	-78.4914	5947831	1466	1545	Y	Y	N	Y	N	N	N	Y	N	N	N
I29651	ECM7359	ECM07359	Pseudacris	feriarum	MS	Lauderdale	32.3489	-88.6944	5485839	1436	1510	Y	N	N	Y	N	N	N	N	N	N	N
I29652	ECM7368	ECM07368	Pseudacris	feriarum	MS	Calhoun	33.8397	-89.3142	4918272	1413	1523	Y	N	N	Y	N	N	N	N	N	N	N
I29653	ECM7372	ECM07372	Pseudacris	feriarum	MS	Lafayette	34.4439	-89.2842	6463638	1455	1553	Y	N	Y	Y	N	N	N	N	N	N	N
I29655	ECM7406	ECM07406	Pseudacris	feriarum	GA	Baker	31.9797	-82.5605	5136723	1463	1509	Y	N	Y	Y	N	N	N	N	Y	N	N
I29656	ECM7778	ECM07778	Pseudacris	feriarum	GA	Early	31.1781	-84.8562	6740691	1478	1544	Y	N	Y	Y	N	N	N	N	Y	N	N
I29657	ECM8003	ECM08003	Pseudacris	feriarum	TN	Maury	35.7025	87.1981	5900149	1446	1538	Y	N	N	Y	N	N	N	N	N	N	N
I29658	ECM8007	ECM08007	Pseudacris	feriarum	TN	Perry	35.6356	87.7833	6275201	1439	1533	Y	N	N	Y	N	N	N	N	N	N	N
I29659	ECM8013	ECM08013	Pseudacris	feriarum	TN	Benton	35.9097	86.1017	6453892	1436	1569	Y	N	N	Y	N	N	N	N	N	N	N
I29660	ECM8022	ECM08022	Pseudacris	feriarum	TN	Benton	36.0422	88.0847	6471413	1442	1566	Y	N	N	Y	N	N	N	N	N	N	N
I29661	ECM8033	ECM08033	Pseudacris	feriarum	TN	Wilson	36.2208	86.4242	7638853	1468	1648	Y	N	N	Y	N	N	N	N	N	N	N
I29662	ECM8046	ECM08046	Pseudacris	feriarum	TN	Cumberland	36.0881	85.2278	8582901	1485	1606	Y	N	N	Y	N	N	N	N	N	N	N
I29663	ECM8087	ECM08087	Pseudacris	feriarum	AL	Montgomery	32.3203	86.3483	8709089	1498	1649	Y	N	Y	Y	N	N	N	N	N	N	N
I29664	ECM8088	ECM08088	Pseudacris	feriarum	AL	Montgomery	32.3203	86.3483	6170490	1454	1553	Y	N	Y	Y	Y	N	N	N	N	N	N
I29665	ECM8101	ECM08101	Pseudacris	feriarum	AL	Autauga	32.4481	86.8927	7006225	1480	1617	Y	N	Y	Y	Y	N	N	N	N	N	N
I29666	ECM8118	ECM08118	Pseudacris	feriarum	AL	Dallas	32.4404	87.1366	6327707	1444	1504	Y	N	Y	Y	N	N	N	N	N	N	N
I29667	ECM8127	ECM08127	Pseudacris	feriarum	AL	Dale	31.4529	85.6852	5681215	1477	1549	Y	N	Y	Y	Y	N	N	N	N	N	N
I29668	ECM8140	ECM08140	Pseudacris	feriarum	GA	Baldwin	33.0854	83.2921	6694306	1471	1564	Y	N	Y	Y	N	N	N	N	N	N	N
I29669	ECM8152	ECM08152	Pseudacris	feriarum	GA	Bibb	32.935	83.7168	9589234	1509	1628	Y	N	Y	Y	N	N	N	N	N	N	N
I29670	ECM8322	ECM08322	Pseudacris	feriarum	GA	Schley	32.3119	-84.2936	7334014	1483	1598	Y	N	Y	Y	N	N	N	N	N	N	N
I29671	ECM8327	ECM08327	Pseudacris	feriarum	GA	Spalding	33.2197	-84.4709	6356635	1469	1518	Y	N	Y	Y	N	N	N	N	N	N	N
I29672	ECM8354	ECM08354	Pseudacris	feriarum	GA	Talbot	32.7781	-84.4049	7630877	1488	1580	Y	N	Y	Y	N	N	N	N	N	N	N
I29674	HFR049	HFR049	Pseudacris	feriarum	AL	Russell	32.4531	-85.1835	8086855	1495	1627	Y	N	Y	Y	N	N	N	N	N	N	N
I29675	TNHC63688	TNHC63688	Pseudacris	feriarum	TN	Montgomery	36.4501	-87.4767	9044190	1485	1650	Y	N	N	Y	N	N	N	N	N	N	N
I29677	TNHC63690	TNHC63690	Pseudacris	feriarum	TN	Chester	35.4392	-88.6414	5814124	1431	1537	Y	N	N	Y	N	N	N	N	N	N	N	a.k.a JTC2763
I29678	ECM7810	ECM07810	Pseudacris	feriarum	FL	Gulf	30.1335	-85.1543	9288396	1493	1638	Y	N	Y	Y	N	N	N	N	N	N	N
I29679	ECM10377	ECM10377	Pseudacris	feriarum	AL	Russell	32.115	-85.1396	4980704	1443	1482	Y	N	Y	Y	N	N	N	N	Y	N	N
I29680	ECM10391	ECM10391	Pseudacris	feriarum	AL	Bullock	32.0296	-85.3871	5201005	1458	1497	Y	N	Y	Y	N	N	N	N	N	N	N
I29681	ECM10693	ECM10693	Pseudacris	feriarum	NC	Anson	35.0858	-80.0683	6077319	1470	1562	Y	Y	N	Y	N	N	N	N	N	N	N
I29682	ECM10715	ECM10715	Pseudacris	feriarum	NC	Moore	35.9444	-79.7258	5926255	1473	1518	Y	Y	N	Y	N	N	N	N	N	N	N
I29683	ECM10720	ECM10720	Pseudacris	feriarum	NC	Moore	35.3881	-79.5044	5511341	1469	1533	Y	Y	N	Y	N	N	N	N	N	N	N
I29684	ECM10725	ECM10725	Pseudacris	feriarum	NC	Guilford	36.1701	-79.9951	5157718	1468	1502	Y	Y	N	Y	N	N	N	N	N	N	N
I29685	ECM15028	ECM15028	Pseudacris	feriarum	GA	Macon	32.3107	-84.1624	6070282	1451	1545	Y	N	Y	Y	Y	N	N	N	N	N	N
I29686	ECM15034	ECM15034	Pseudacris	feriarum	GA	Macon	32.3002	-83.9105	5415096	1469	1527	Y	N	Y	Y	N	N	N	N	N	N	N
I25970	ECM15794	ECM15794	Pseudacris	feriarum	SC	Colleton	32.8257	-80.6414	3642629	1444	1178.19	N	Y	N	N	N	N	N	N	N	N	N
I25799	ECM16609	ECM16609	Pseudacris	hybrid feriarum x brimleyi F1 lab created	VA	Sussex	feriarum (36.99272); brimleyi (36.92937)	feriarum (-77.02765); brimleyi (-77.35254)	1551582	1061	926.206	N	Y	N	N	N	N	N	N	N	Y	N	Created in captivity from adults collected in Sussex Co., VA
I25800	ECM16610	ECM16610	Pseudacris	hybrid feriarum x brimleyi F1 lab created	VA	Sussex	feriarum (36.99272); brimleyi (36.92937)	feriarum (-77.02765); brimleyi (-77.35254)	2678618	1352	1103.93	N	Y	N	N	N	N	N	N	N	Y	N	Created in captivity from adults collected in Sussex Co., VA
I25833	ECM15169xECM15184a	ECM15169xECM15184a	Pseudacris	hybrid feriarum x brimleyi F1 lab created	SC	Colleton	NA	NA	2491917	1343	1097.37	N	Y	N	N	N	N	N	N	N	Y	N	Created in captivity from adults collected in Colleton Co., SC
I25835	ECM15264xECM15289a	ECM15264xECM15289a	Pseudacris	hybrid feriarum x brimleyi F1 lab created	SC	Colleton	NA	NA	2071027	1259	1049.8	N	Y	N	N	N	N	N	N	N	Y	N	Created in captivity from adults collected in Colleton Co., SC
I25836	ECM15264xECM15289b	ECM15264xECM15289b	Pseudacris	hybrid feriarum x brimleyi F1 lab created	SC	Colleton	NA	NA	2508003	1332	1092.83	N	Y	N	N	N	N	N	N	N	Y	N	Created in captivity from adults collected in Colleton Co., SC
I25876	ECM7782x7783a	ECM07782x07783a	Pseudacris	hybrid feriarum x brimleyi F1 lab created	SC	Colleton	NA	NA	3051414	1389	1148.27	N	Y	N	N	N	N	N	N	N	Y	N	Created in captivity from adults collected in Colleton Co., SC
I25877	ECM7782x7783b	ECM07782x07783b	Pseudacris	hybrid feriarum x brimleyi F1 lab created	SC	Colleton	NA	NA	1883841	1253	1033.34	N	Y	N	N	N	N	N	N	N	Y	N	Created in captivity from adults collected in Colleton Co., SC
I10892	ECM024	ECM00024	Pseudacris	nigrita	FL	Brevard	28.2006	-80.8678	8753996	1420	987.218	N	Y	Y	N	N	N	N	N	N	N	N
I10893	ECM025	ECM00025	Pseudacris	nigrita	FL	Brevard	28.2006	-80.8678	12062532	1485	1063.73	N	Y	Y	N	N	N	N	N	N	N	N
I10894	ECM372	ECM00372	Pseudacris	nigrita	FL	Jefferson	30.1981	-84.05	12615518	1470	1051.47	N	Y	Y	N	N	N	N	N	N	N	N
I10895	ECM373	ECM00373	Pseudacris	nigrita	FL	Jefferson	30.1981	-84.05	13098976	1471	1064.05	N	Y	Y	N	N	N	N	N	N	N	N
I10896	ECM1516	ECM01516	Pseudacris	nigrita	FL	Dixie	29.6781	-83.2515	9259130	1412	974.278	N	Y	Y	N	N	N	N	N	N	N	N
I10899	ECM1548	ECM01548	Pseudacris	nigrita	FL	Walton	30.4823	-85.9545	12680872	1498	1060.81	N	Y	Y	N	N	N	N	N	N	N	N
I11178	ECM1541	ECM01541	Pseudacris	nigrita	FL	Holmes	30.7371	-85.9113	18937476	1528	1315.74	N	Y	Y	N	N	N	N	N	N	N	N
I11179	ECM1547	ECM01547	Pseudacris	nigrita	FL	Walton	30.4823	-85.9545	25025044	1524	1350.09	N	Y	Y	N	N	N	N	N	N	N	N
I13238	ECM352	ECM00352	Pseudacris	nigrita	FL	Liberty	30.0622	-85.0415	5035212	1466	1109.14	N	N	Y	N	N	N	N	N	Y	N	N
I13239	ECM354	ECM00354	Pseudacris	nigrita	FL	Liberty	30.0622	-85.0415	6655067	1484	1152.03	N	N	Y	N	N	N	N	N	Y	N	N
I13240	ECM355	ECM00355	Pseudacris	nigrita	FL	Liberty	30.0515	-85.1483	5206038	1382	1019.6	N	N	Y	N	N	N	N	N	Y	N	N
I13268	ECM918	ECM00918	Pseudacris	nigrita	FL	Liberty	30.1556	-85.077	3653195	1141	863.085	N	N	Y	N	N	N	N	N	Y	N	N
I13280	ECM1228	ECM01228	Pseudacris	nigrita	FL	Liberty	30.098	-85.0516	3228130	1420	1071.78	N	N	Y	N	N	N	N	N	Y	N	N
I13281	ECM1229	ECM01229	Pseudacris	nigrita	FL	Liberty	30.098	-85.0516	6026360	1487	1140.51	N	N	Y	N	N	N	N	N	Y	N	N
I13282	ECM1236	ECM01236	Pseudacris	nigrita	FL	Liberty	30.1097	-85.0605	5602578	1478	1182.91	N	N	Y	N	N	N	N	N	Y	N	N
I13283	ECM1237	ECM01237	Pseudacris	nigrita	FL	Liberty	30.1097	-85.0605	3388496	1425	1152.07	N	N	Y	N	N	N	N	N	Y	N	N
I13284	ECM1238	ECM01238	Pseudacris	nigrita	FL	Liberty	30.1097	-85.0605	5127998	1474	1110.21	N	N	Y	N	N	N	N	N	Y	N	N
I13289	ECM1524	ECM01524	Pseudacris	nigrita	FL	Liberty	30.0944	-85.048	6342495	1459	1123.01	N	N	Y	N	N	N	N	N	Y	N	N
I13290	ECM1525	ECM1525	Pseudacris	nigrita	FL	Liberty	30.1122	-85.0605	10813114	1482	1117.34	N	N	Y	N	N	N	N	N	Y	N	N
I13291	ECM1527	ECM01527	Pseudacris	nigrita	FL	Liberty	30.0958	-85.0494	9194429	1475	1130.87	N	N	Y	N	N	N	N	N	Y	N	N
I13292	ECM1529	ECM01529	Pseudacris	nigrita	FL	Liberty	30.1111	-85.0604	6352915	1460	1110.51	N	N	Y	N	N	N	N	N	Y	N	N
I13296	ECM1549	ECM01549	Pseudacris	nigrita	FL	Walton	30.4823	-85.9545	3337781	1113	858.42	N	Y	Y	N	N	N	N	N	N	N	N
I13297	ECM1550	ECM01550	Pseudacris	nigrita	FL	Walton	30.4823	-85.9545	8459573	1472	1171.51	N	Y	Y	N	N	N	N	N	N	N	N
I13298	ECM1551	ECM01551	Pseudacris	nigrita	FL	Walton	30.4823	-85.9545	7645117	1478	1198.77	N	Y	Y	N	N	N	N	N	N	N	N
I13299	ECM1552	ECM01552	Pseudacris	nigrita	FL	Walton	30.4823	-85.9545	8472979	1475	1144.43	N	Y	Y	N	N	N	N	N	N	N	N
I13300	ECM1553	ECM01553	Pseudacris	nigrita	FL	Holmes	30.731	-85.9303	10853547	1482	1179.15	N	Y	Y	N	N	N	N	N	N	N	N
I13301	ECM1554	ECM01554	Pseudacris	nigrita	FL	Walton	30.4823	-85.9545	8784225	1489	1191.72	N	Y	Y	N	N	N	N	N	N	N	N
I13302	ECM1555	ECM01555	Pseudacris	nigrita	FL	Walton	30.4823	-85.9545	8470669	1486	1150.37	N	Y	Y	N	N	N	N	N	N	N	N
I13303	ECM1556	ECM01556	Pseudacris	nigrita	FL	Walton	30.4823	-85.9545	9639507	1473	1157.15	N	Y	Y	N	N	N	N	N	N	N	N
I13304	ECM1557	ECM01557	Pseudacris	nigrita	FL	Walton	30.4823	-85.9545	2766971	1102	808.554	N	Y	Y	N	N	N	N	N	N	N	N
I13305	ECM1558	ECM01558	Pseudacris	nigrita	FL	Walton	30.4823	-85.9545	8731158	1484	1178.52	N	Y	Y	N	N	N	N	N	N	N	N
I13306	ECM1560	ECM01560	Pseudacris	nigrita	FL	Walton	30.4823	-85.9545	4518445	1431	1086.19	N	Y	Y	N	N	N	N	N	N	N	N
I13307	ECM1561	ECM01561	Pseudacris	nigrita	FL	Walton	30.4823	-85.9545	2739589	1216	888.243	N	Y	Y	N	N	N	N	N	N	N	N
I13308	ECM1562	ECM01562	Pseudacris	nigrita	FL	Walton	30.4823	-85.9545	5828158	1452	1127.04	N	Y	Y	N	N	N	N	N	N	N	N
I13309	ECM1563	ECM01563	Pseudacris	nigrita	FL	Walton	30.4823	-85.9545	6754323	1488	1145.65	N	Y	Y	N	N	N	N	N	N	N	N
I13310	ECM1564	ECM01564	Pseudacris	nigrita	FL	Walton	30.4823	-85.9545	5692050	1452	1089.82	N	Y	Y	N	N	N	N	N	N	N	N
I13311	ECM1565	ECM01565	Pseudacris	nigrita	FL	Walton	30.4823	-85.9545	5561216	1464	1132.16	N	Y	Y	N	N	N	N	N	N	N	N
I13312	ECM1566	ECM01566	Pseudacris	nigrita	FL	Walton	30.4823	-85.9545	2942966	1176	857.913	N	Y	Y	N	N	N	N	N	N	N	N
I13313	ECM1567	ECM01567	Pseudacris	nigrita	FL	Walton	30.4823	-85.9545	6562376	1471	1109.34	N	Y	Y	N	N	N	N	N	N	N	N
I13314	ECM1573	ECM01573	Pseudacris	nigrita	FL	Liberty	30.1005	-85.0543	4330115	1401	1080.36	N	N	Y	N	N	N	N	N	Y	N	N
I13315	ECM1575	ECM01575	Pseudacris	nigrita	FL	Liberty	30.1216	-85.0597	6943681	1472	1117.27	N	N	Y	N	N	N	N	N	Y	N	N
I13316	ECM1594	ECM01594	Pseudacris	nigrita	FL	Liberty	30.1161	-85.0604	2410953	1193	908.355	N	N	Y	N	N	N	N	N	Y	N	N
I13320	ECM1624	ECM01624	Pseudacris	nigrita	FL	Liberty	30.1207	-85.0598	4787499	1431	1088.63	N	N	Y	N	N	N	N	N	Y	N	N
I13321	ECM1625	ECM01625	Pseudacris	nigrita	FL	Liberty	30.1102	-85.0605	8312866	1491	1173.18	N	N	Y	N	N	N	N	N	Y	N	N
I13323	ECM1646	ECM01646	Pseudacris	nigrita	FL	Liberty	30.1172	-85.0604	4813483	1466	1175.84	N	N	Y	N	N	N	N	N	Y	N	N
I13324	ECM1647	ECM01647	Pseudacris	nigrita	FL	Liberty	30.0931	-85.0469	7775470	1478	1162.93	N	N	Y	N	N	N	N	N	Y	N	N
I13326	ECM1663	ECM01663	Pseudacris	nigrita	FL	Liberty	30.0998	-85.0534	6753572	1487	1151.2	N	N	Y	N	N	N	N	N	Y	N	N
I13327	ECM1714	ECM01714	Pseudacris	nigrita	FL	Liberty	30.1016	-85.0555	5030158	1482	1153.18	N	N	Y	N	N	N	N	N	Y	N	N
I25667	ECM10303	ECM10303	Pseudacris	nigrita	SC	Dorchester/Charleston	32.8534	-80.3361	2684109	1275	1029.54	N	Y	N	N	N	N	N	N	N	N	N
I25668	ECM10304	ECM10304	Pseudacris	nigrita	SC	Dorchester/Charleston	32.8534	-80.3361	2106643	1293	1036.37	N	Y	N	N	N	N	N	N	N	N	N
I25669	ECM10305	ECM10305	Pseudacris	nigrita	SC	Colleton	32.8523	-80.4151	2437768	1343	1086.67	N	Y	N	N	N	N	N	N	N	N	N
I25670	ECM10306	ECM10306	Pseudacris	nigrita	SC	Colleton	32.8523	-80.4151	1907434	1174	978.616	N	Y	N	N	N	N	N	N	N	N	N
I25671	ECM10307	ECM10307	Pseudacris	nigrita	SC	Dorchester/Charleston	32.8545	-80.3557	1247738	1057	897.768	N	Y	N	N	N	N	N	N	N	N	N
I25672	ECM10308	ECM10308	Pseudacris	nigrita	SC	Colleton	32.8523	-80.4151	1840105	1305	1055.18	N	Y	N	N	N	N	N	N	N	N	N
I25673	ECM10309	ECM10309	Pseudacris	nigrita	SC	Colleton	32.8523	-80.4151	2373766	1336	1085.67	N	Y	N	N	N	N	N	N	N	N	N
I25674	ECM10310	ECM10310	Pseudacris	nigrita	SC	Dorchester/Charleston	32.8545	-80.3557	1447765	1162	961.268	N	Y	N	N	N	N	N	N	N	N	N
I25675	ECM10311	ECM10311	Pseudacris	nigrita	SC	Dorchester/Charleston	32.8545	-80.3557	2514625	1361	1093.43	N	Y	N	N	N	N	N	N	N	N	N
I25676	ECM10316	ECM10316	Pseudacris	nigrita	SC	Dorchester/Charleston	32.8545	-80.3557	3330889	1411	1137.4	N	Y	N	N	N	N	N	N	N	N	N
I25677	ECM10317	ECM10317	Pseudacris	nigrita	SC	Dorchester/Charleston	32.8545	-80.3557	2529629	1370	1098.63	N	Y	N	N	N	N	N	N	N	N	N
I25678	ECM10318	ECM10318	Pseudacris	nigrita	SC	Dorchester/Charleston	32.8545	-80.3557	2548458	1355	1094.2	N	Y	N	N	N	N	N	N	N	N	N
I25679	ECM10319	ECM10319	Pseudacris	nigrita	SC	Dorchester/Charleston	32.8545	-80.3557	2130966	1346	1074.17	N	Y	N	N	N	N	N	N	N	N	N
I25680	ECM10325	ECM10325	Pseudacris	nigrita	SC	Colleton	32.7575	-80.3557	3053132	1407	1134.46	N	Y	N	N	N	N	N	N	N	N	N
I25681	ECM10326	ECM10326	Pseudacris	nigrita	SC	Colleton	32.7527	-80.3557	1941550	1274	1036.47	N	Y	N	N	N	N	N	N	N	N	N
I25682	ECM10327	ECM10327	Pseudacris	nigrita	SC	Colleton	32.7527	-80.3557	2005815	1324	1061.44	N	Y	N	N	N	N	N	N	N	N	N
I25683	ECM10328	ECM10328	Pseudacris	nigrita	SC	Colleton	32.7527	-80.3557	3155713	1456	1172.35	N	Y	N	N	N	N	N	N	N	N	N
I25684	ECM10329	ECM10329	Pseudacris	nigrita	SC	Colleton	32.7527	-80.3557	3836193	1450	1176.86	N	Y	N	N	N	N	N	N	N	N	N
I25685	ECM6086	ECM06086	Pseudacris	nigrita	SC	Colleton	32.7718	-80.7139	3023389	1421	1150.43	N	Y	N	N	N	N	N	N	N	N	N
I25686	ECM6087	ECM06087	Pseudacris	nigrita	SC	Colleton	32.7718	-80.7139	3602220	1207	925.132	N	Y	N	N	N	N	N	N	N	N	N
I25687	ECM6088	ECM06088	Pseudacris	nigrita	SC	Colleton	32.8122	-80.6116	4495639	1476	1219.97	N	Y	N	N	N	N	N	N	N	N	N
I25688	ECM6089	ECM06089	Pseudacris	nigrita	SC	Colleton	32.8122	-80.6116	2663408	1418	1136.49	N	Y	N	N	N	N	N	N	N	N	N
I25689	ECM6090	ECM06090	Pseudacris	nigrita	SC	Colleton	32.8122	-80.6116	3292686	1448	1171.83	N	Y	N	N	N	N	N	N	N	N	N
I25696	ECM8441	ECM08441	Pseudacris	nigrita	SC	Colleton	32.8232	-80.5833	3394010	1469	1184.76	N	Y	N	N	N	N	N	N	N	N	N
I25697	ECM8442	ECM08442	Pseudacris	nigrita	SC	Colleton	32.8232	-80.5833	3379418	1452	1187.13	N	Y	N	N	N	N	N	N	N	N	N
I25698	ECM8493	ECM08493	Pseudacris	nigrita	SC	Colleton	33.3034	-80.4025	3038297	1450	1163.07	N	Y	N	N	N	N	N	N	N	N	N
I25699	ECM8494	ECM08494	Pseudacris	nigrita	SC	Colleton	33.3034	-80.4025	1864336	1279	1036.81	N	Y	N	N	N	N	N	N	N	N	N
I25700	ECM8495	ECM08495	Pseudacris	nigrita	SC	Colleton	33.3034	-80.4025	2165278	1352	1072.1	N	Y	N	N	N	N	N	N	N	N	N
I25701	ECM8496	ECM08496	Pseudacris	nigrita	SC	Colleton	33.3034	-80.4025	2682537	1306	1040.5	N	Y	N	N	N	N	N	N	N	N	N
I25702	ECM8497	ECM08497	Pseudacris	nigrita	SC	Colleton	33.3034	-80.4025	3470675	1205	936.475	N	Y	N	N	N	N	N	N	N	N	N
I25704	ECM8499	ECM08499	Pseudacris	nigrita	SC	Colleton	33.3034	-80.4025	2224508	1352	1077.01	N	Y	N	N	N	N	N	N	N	N	N
I25706	ECM8501	ECM08501	Pseudacris	nigrita	SC	Colleton	33.3034	-80.4025	1807564	1277	1038.53	N	Y	N	N	N	N	N	N	N	N	N
I25707	ECM8502	ECM08502	Pseudacris	nigrita	SC	Colleton	33.3034	-80.4025	2366233	1388	1111.63	N	Y	N	N	N	N	N	N	N	N	N
I25708	ECM8514	ECM08514	Pseudacris	nigrita	SC	Colleton	32.9702	-80.4303	2284483	1341	1092.82	N	Y	N	N	N	N	N	N	N	N	N
I25801	ECM294	ECM00294	Pseudacris	nigrita	MS	Harrison	30.501	-88.9083	5129033	1488	1230.78	N	N	Y	N	N	N	N	N	N	N	N
I25802	ECM374	ECM00374	Pseudacris	nigrita	FL	Jefferson	30.1981	-84.05	4130322	1455	1193	N	Y	Y	N	N	N	N	N	N	N	N
I25803	ECM375	ECM00375	Pseudacris	nigrita	FL	Jefferson	30.1981	-84.05	4107226	1456	1198.79	N	Y	Y	N	N	N	N	N	N	N	N
I25804	ECM376	ECM00376	Pseudacris	nigrita	FL	Jefferson	30.1981	-84.05	3158134	1445	1163.19	N	Y	Y	N	N	N	N	N	N	N	N
I25805	ECM377	ECM00377	Pseudacris	nigrita	FL	Jefferson	30.1981	-84.05	3932247	1398	1141.46	N	Y	Y	N	N	N	N	N	N	N	N
I25806	ECM378	ECM00378	Pseudacris	nigrita	FL	Jefferson	30.1981	-84.05	4575074	1475	1208.11	N	Y	Y	N	N	N	N	N	N	N	N
I25807	ECM379	ECM00379	Pseudacris	nigrita	FL	Jefferson	30.1981	-84.05	3662328	1433	1177.41	N	Y	Y	N	N	N	N	N	N	N	N
I25808	ECM380	ECM00380	Pseudacris	nigrita	FL	Jefferson	30.1981	-84.05	5237278	1470	1243.85	N	Y	Y	N	N	N	N	N	N	N	N
I25823	ECM932	ECM00932	Pseudacris	nigrita	FL	Jefferson	30.1981	-84.05	3278609	1452	1175.55	N	Y	Y	N	N	N	N	N	N	N	N
I25826	ECM1473	ECM01473	Pseudacris	nigrita	SC	Dorchester	33.0824	-80.3136	4191588	1417	1145.59	N	Y	N	N	N	N	N	N	N	N	Y
I25827	ECM1476	ECM01476	Pseudacris	nigrita	SC	Dorchester	33.0824	-80.3136	2542142	1386	1117.24	N	Y	N	N	N	N	N	N	N	N	Y
I25845	ECM1801	ECM01801	Pseudacris	nigrita	GA	McIntosh	31.5343	-81.5376	1623122	1270	1007.51	N	Y	Y	N	N	N	N	N	N	N	N
I25846	ECM1803	ECM01803	Pseudacris	nigrita	GA	McIntosh	31.5343	-81.5376	1392869	1165	966.143	N	Y	Y	N	N	N	N	N	N	N	N
I25847	ECM1806	ECM01806	Pseudacris	nigrita	GA	McIntosh	31.5343	-81.5376	1667517	1253	1022.44	N	Y	Y	N	N	N	N	N	N	N	N
I25848	ECM1814	ECM01814	Pseudacris	nigrita	GA	McIntosh	31.5343	-81.5376	1478751	1268	1027.87	N	Y	Y	N	N	N	N	N	N	N	N
I25850	ECM1818	ECM01818	Pseudacris	nigrita	GA	McIntosh	31.5343	-81.5376	2406874	1369	1084.27	N	Y	Y	N	N	N	N	N	N	N	N
I25851	ECM1819	ECM01819	Pseudacris	nigrita	GA	McIntosh	31.5343	-81.5376	2640240	1398	1113.42	N	Y	Y	N	N	N	N	N	N	N	N
I25852	ECM1820	ECM01820	Pseudacris	nigrita	GA	McIntosh	31.5343	-81.5376	2591829	1397	1124.05	N	Y	Y	N	N	N	N	N	N	N	N
I25853	ECM1822	ECM01822	Pseudacris	nigrita	GA	McIntosh	31.5343	-81.5376	2710223	1402	1126.11	N	Y	Y	N	N	N	N	N	N	N	N
I25854	ECM1823	ECM01823	Pseudacris	nigrita	GA	McIntosh	31.5343	-81.5376	2537353	1342	1078.86	N	Y	Y	N	N	N	N	N	N	N	N
I25869	ECM5095	ECM05095	Pseudacris	nigrita	SC	Orangeburg	33.3862	-80.5652	2482614	1389	1116.5	N	Y	N	N	N	N	N	N	N	N	Y
I25870	ECM5100	ECM05100	Pseudacris	nigrita	SC	Colleton	32.7377	-80.7722	2579402	1398	1116.52	N	Y	N	N	N	N	N	N	N	N	Y
I25969	ECM15792	ECM15792	Pseudacris	nigrita	SC	Colleton	32.8257	-80.6414	2747111	1405	1121.21	N	Y	N	N	N	N	N	N	N	N	N
I29199	ECM0064	ECM00064	Pseudacris	nigrita	SC	Barnwell	33.3177	-81.4769	18338600	1153	724.863	N	Y	N	N	N	N	N	N	N	N	N
I29200	ECM0215	ECM00215	Pseudacris	nigrita	FL	Calhoun	30.4477	-85.0922	20182932	1337	783.906	N	N	Y	N	N	N	N	N	Y	N	N
I29201	ECM0216	ECM00216	Pseudacris	nigrita	FL	Calhoun	30.4477	-85.0922	34558054	1459	857.434	N	N	Y	N	N	N	N	N	Y	N	N
I29202	ECM0342	ECM00342	Pseudacris	nigrita	FL	Liberty	30.1626	-85.0666	12702542	1250	777.064	N	N	Y	N	N	N	N	N	Y	N	N
I29203	ECM0364	ECM00364	Pseudacris	nigrita	FL	Liberty	30.1437	-84.9766	16585452	1332	789.569	N	N	Y	N	N	N	N	N	Y	N	N
I29204	ECM0423	ECM00423	Pseudacris	nigrita	GA	Baker	31.238	-84.5017	24540106	1430	838.027	N	N	Y	N	N	N	N	N	Y	N	N
I29205	ECM0429	ECM00429	Pseudacris	nigrita	GA	Baker	31.238	-84.5017	27543980	1193	682.073	N	N	Y	N	N	N	N	N	Y	N	N
I29206	ECM0430	ECM00430	Pseudacris	nigrita	GA	Baker	31.238	-84.5017	22219730	1377	833.3	N	N	Y	N	N	N	N	N	Y	N	N
I29207	ECM10303	ECM10303	Pseudacris	nigrita	SC	Dorchester/Charleston	32.8534	-80.3361	25376212	1351	799.051	N	Y	N	N	N	N	N	N	N	N	Y
I29211	ECM0603	ECM00603	Pseudacris	nigrita	GA	Liberty	31.847	-81.596	21400876	1319	774.545	N	N	Y	N	N	N	N	N	N	N	N
I29212	ECM0609	ECM00609	Pseudacris	nigrita	VA	Prince George	37.1229	-77.1094	21381860	1239	750.829	N	N	N	N	N	N	N	N	N	N	N
I29214	ECM1479	ECM01479	Pseudacris	nigrita	SC	Dorchester	33.0824	-80.3136	29356652	1438	840.405	N	Y	N	N	N	N	N	N	N	N	Y
I29215	ECM1481	ECM01481	Pseudacris	nigrita	SC	Dorchester	33.0824	-80.3136	32561186	1395	809.588	N	Y	N	N	N	N	N	N	N	N	Y
I29226	ECM4148	ECM04148	Pseudacris	nigrita	SC	Hampton	32.604	-81.3172	26440288	1321	753.654	N	Y	N	N	N	N	N	N	N	N	Y
I29227	ECM5719	ECM05719	Pseudacris	nigrita	FL	Jackson	30.6239	-83.9419	23938658	1374	815.649	N	Y	Y	N	N	N	N	N	Y	N	N
I29228	ECM5898	ECM05898	Pseudacris	nigrita	FL	Nassau	30.5136	-81.8748	35110262	1457	845.034	N	Y	Y	N	N	N	N	N	N	N	N
I29229	ECM5907	ECM05907	Pseudacris	nigrita	FL	Holmes	30.9214	-85.9622	27076298	1426	818.614	N	Y	Y	N	N	N	N	N	N	N	N
I29230	ECM5925	ECM05925	Pseudacris	nigrita	FL	Santa Rosa	30.8462	-86.8058	19577444	1258	747.452	N	Y	Y	N	N	N	N	N	N	N	N
I29646	ECM6086_2	ECM06086_2	Pseudacris	nigrita	SC	Colleton	37.4794	-86.4386	4903512	1423	1415	N	Y	N	N	N	N	N	N	N	N	Y
I29647	ECM6090_2	ECM06090_2	Pseudacris	nigrita	SC	Colleton	37.4422	-86.9222	5430103	1446	1358	N	Y	N	N	N	N	N	N	N	N	Y

## Sheet: S2_Stats_Appendix
Supplemental Table 2. Individual P. feriarum included in population genetic summary statistics. Column B represents the population assignment for each individual in the form of a shorthand identifier "State_Sym/Allo" where Sym indicates a population sympatric with P. nigrita and/or P. brimleyi and Allo indicates a population allopatric with respect to these two congeners.
ID_number	Population assignment
I29665	AL_Allo
I29644	AL_Sym
I12695	AL_Sym
I29638	AL_Sym
I29639	AL_Sym
I13398	AL_Sym
I29667	AL_Sym
I29223	AL_Sym
I13403	AL_Sym
I29224	AL_Sym
I12713	AL_Sym
I10904	AL_Allo
I10905	AL_Allo
I13243	AL_Allo
I10907	AL_Allo
I13246	AL_Allo
I13247	AL_Allo
I13248	AL_Allo
I13250	AL_Allo
I13269	AL_Allo
I13270	AL_Allo
I13273	AL_Allo
I13274	AL_Allo
I13275	AL_Allo
I13277	AL_Allo
I27674	AL_Allo
I12715	AL_Allo
I12714	AL_Allo
I29225	AL_Allo
I29664	AL_Allo
I29645	AL_Allo
I29649	AL_Allo
I12699	FL_Sym
I12708	FL_Sym
I26080	FL_Sym
I25896	FL_Sym
I25897	FL_Sym
I25904	FL_Sym
I25916	FL_Sym
I25918	FL_Sym
I13365	FL_Sym
I10917	FL_Sym
I10918	FL_Sym
I13252	FL_Sym
I13253	FL_Sym
I13255	FL_Sym
I13318	FL_Sym
I13322	FL_Sym
I13333	FL_Sym
I26081	FL_Sym
I26082	FL_Sym
I25888	FL_Sym
I25926	FL_Sym
I25934	FL_Sym
I29595	GA_Sym
I12707	GA_Sym
I12678	GA_Allo
I29636	GA_Sym
I29615	GA_Allo
I29616	GA_Allo
I13391	GA_Sym
I13390	GA_Sym
I13376	GA_Allo
I29191	GA_Allo
I29601	GA_Allo
I25838	GA_Allo
I12704	GA_Sym
I13392	GA_Sym
I29606	FL_Allo
I29607	FL_Allo
I29685	FL_Allo
I29609	FL_Allo
I10922	GA_Sym
I12709	GA_Sym
I10924	GA_Sym
I10925	GA_Sym
I13401	GA_Sym
I10927	GA_Sym
I29602	FL_Allo
I29642	FL_Allo
I25824	GA_Allo
I12710	GA_Sym
I12711	GA_Sym
I25873	GA_Sym
I12701	FL_Allo
I12702	FL_Allo
I12703	FL_Allo
I25874	SC_Allo
I13409	SC_Allo
I26025	SC_Sym
I25840	SC_Allo
I10930	SC_Sym
I25868	SC_Sym
I25690	SC_Sym
I25615	SC_Sym
I25940	SC_Sym
I25942	SC_Sym
I25946	SC_Sym
I25961	SC_Sym
I25962	SC_Sym
I25966	SC_Sym
I25975	SC_Sym
I26023	SC_Sym
I26070	SC_Sym
I25709	SC_Sym
I25597	SC_Sym
I25602	SC_Sym
I25605	SC_Sym
I25580	SC_Sym
I25584	SC_Sym
I25844	SC_Allo
I25841	SC_Allo
I13402	SC_Allo
I29650	VA_Allo
I29621	VA_Allo
I29622	VA_Allo
I29620	VA_Allo
I29617	VA_Allo
I29625	VA_Allo
I10915	VA_Allo
I13369	VA_Allo
I12694	VA_Sym
I29193	VA_Sym
I13377	VA_Sym
I25855	VA_Sym
I29194	VA_Sym
I25894	VA_Sym
I12692	VA_Sym
I25821	VA_Sym
I29183	VA_Sym
I25822	VA_Sym
I29184	VA_Sym

## Sheet: S3_LabHyb_Appendix
Supplemental Table 3. Wild-caught frogs used in laboratory crosses. Voucher_number indicates the field number of the specimen. Columns B-D indicates species identity and sex of the individual. Columns E-H indicate locality information of the individual. Replicate number indicates the lab cross identification number of the individual; these numbers correspond to replicate numbers in Suppl. Table 3…
Voucher_number	Genus	Species	Sex	State	County	Lat	Lon	Replicate # (Lab cross number)
ECM15169	Pseudacris	brimleyi	Male	SC	Colleton	32.9435	-80.5185	1
ECM15281	Pseudacris	brimleyi	Male	SC	Colleton	32.9411	-80.5164	14
ECM7783*	Pseudacris	feriarum	Male	SC	Colleton	32.9336	-80.4041	12*
ECM15264	Pseudacris	feriarum	Male	SC	Colleton	32.9411	-80.5164	5
ECM15266	Pseudacris	feriarum	Male	SC	Colleton	32.9411	-80.5164	6
ECM15265	Pseudacris	feriarum	Male	SC	Colleton	32.9411	-80.5164	7
ECM15130	Pseudacris	feriarum	Male	SC	Colleton	32.8385	-80.5868	8
ECM15128	Pseudacris	feriarum	Male	SC	Colleton	32.8385	-80.5868	9
ECM15127	Pseudacris	feriarum	Male	SC	Colleton	32.8385	-80.5868	13
ECM15131	Pseudacris	feriarum	Male	SC	Colleton	32.8385	-80.5868	2
ECM15129	Pseudacris	feriarum	Male	SC	Colleton	32.8385	-80.5868	4
ECM15283	Pseudacris	brimleyi	Male	SC	Colleton	32.9411	-80.5164	3
ECM15282	Pseudacris	brimleyi	Male	SC	Colleton	32.9411	-80.5164	10
ECM15284	Pseudacris	brimleyi	Male	SC	Colleton	32.9411	-80.5164	11
ECM15134	Pseudacris	feriarum	Female	SC	Colleton	32.8385	-80.5868	1
ECM15159	Pseudacris	feriarum	Female	SC	Colleton	32.8656	-80.5589	14
ECM7782*	Pseudacris	brimleyi	Female	SC	Colleton	32.9336	-80.4041	12*
ECM15289	Pseudacris	brimleyi	Female	SC	Colleton	32.9411	-80.5164	5
ECM15291	Pseudacris	brimleyi	Female	SC	Colleton	32.9411	-80.5164	6
ECM15290	Pseudacris	brimleyi	Female	SC	Colleton	32.9411	-80.5164	7
ECM15133	Pseudacris	feriarum	Female	SC	Colleton	32.8385	-80.5868	8
ECM15087	Pseudacris	feriarum	Female	SC	Dorchester	33.2551	-80.4416	9
ECM15086	Pseudacris	feriarum	Female	SC	Dorchester	33.2551	-80.4416	13
ECM15168	Pseudacris	feriarum	Female	SC	Colleton	32.9435	-80.5185	2
ECM15088	Pseudacris	feriarum	Female	SC	Dorchester	33.2551	-80.4416	4
ECM15293	Pseudacris	brimleyi	Female	SC	Colleton	32.9411	-80.5164	3
ECM15292	Pseudacris	brimleyi	Female	SC	Colleton	32.9411	-80.5164	10
ECM15294	Pseudacris	brimleyi	Female	SC	Colleton	32.9411	-80.5164	11
		*This heterospecific pair (Replicate 12) was captured in the field while mating (in amplexus) in nature.

## Sheet: S4_fSTRUCT_K2
Supplementary Table 4. Admixture coefficients from fastStructure assuming a number of clusters of K=2, and based on one SNP per locus from all P.feriarum (Range-wide data set).
ID_Number	Cluster_1	Cluster_2
I12696	0.998426	0.001574
I29186	0.998634	0.001366
I29187	0.998752	0.001248
I29598	0.998785	0.001215
I22316	0.998043	0.001957
I22325	0.998094	0.001906
I22297	0.998588	0.001412
I13406	0.998596	0.001404
I22246	0.998577	0.001423
I22247	0.998695	0.001305
I22248	0.998326	0.001674
I22304	0.998606	0.001394
I22321	0.998634	0.001366
I13405	0.999027	0.000973
I22284	0.998753	0.001247
I21168	0.998767	0.001233
I22303	0.998698	0.001302
I22281	0.998694	0.001306
I12671	0.998663	0.001337
I29218	0.998779	0.001221
I22282	0.997955	0.002045
I29652	0.997943	0.002057
I12113	0.998714	0.001286
I12114	0.98341	0.01659
I12115	0.998827	0.001173
I12116	0.998771	0.001229
I12117	0.99874	0.00126
I12118	0.998769	0.001231
I12119	0.998325	0.001675
I12120	0.99881	0.00119
I12121	0.998699	0.001301
I12122	0.998829	0.001171
I12123	0.998864	0.001136
I12124	0.998946	0.001054
I12698	0.998612	0.001388
I29653	0.998667	0.001333
I29651	0.998705	0.001295
I12697	0.998716	0.001284
I29659	0.998564	0.001436
I29660	0.998651	0.001349
I29677	0.998423	0.001577
I12718	0.998786	0.001214
I29657	0.997825	0.002175
I29675	0.948277	0.051723
I12673	0.998711	0.001289
I12674	0.998646	0.001354
I29658	0.998488	0.001512
I12672	0.99873	0.00127
I13368	0.941149	0.058851
I29632	0.543731	0.456269
I29631	0.53817	0.46183
I29633	0.643963	0.356037
I29634	0.58703	0.41297
I12688	0.710455	0.289545
I12689	0.414175	0.585825
I29670	0.504936	0.495064
I29671	0.570459	0.429541
I22238	0.754358	0.245642
I13397	0.517589	0.482411
I22237	0.749357	0.250643
I12705	0.483537	0.516463
I13407	0.516391	0.483609
I13396	0.76769	0.23231
I13394	0.575825	0.424175
I29662	0.629965	0.370035
I12684	0.665085	0.334915
I13383	0.551087	0.448913
I13384	0.623023	0.376977
I13393	0.609164	0.390836
I13400	0.581129	0.418871
I29665	0.920644	0.079356
I29680	0.771467	0.228533
I29644	0.862772	0.137228
I12695	0.899514	0.100486
I29638	0.91577	0.08423
I29639	0.987863	0.012137
I13398	0.868099	0.131901
I29667	0.692337	0.307663
I29666	0.877883	0.122117
I12713	0.980658	0.019342
I29223	0.92008	0.07992
I29224	0.811682	0.188318
I13403	0.852398	0.147602
I12683	0.770478	0.229522
I10905	0.950323	0.049677
I10907	0.817884	0.182116
I12685	0.891522	0.108478
I13245	0.833773	0.166227
I13246	0.680056	0.319944
I13248	0.807683	0.192317
I13249	0.79124	0.20876
I13270	0.969533	0.030467
I13273	0.823199	0.176801
I13274	0.719484	0.280516
I13275	0.878998	0.121002
I13277	0.796402	0.203598
I13250	0.6897	0.3103
I10904	0.777728	0.222272
I27674	0.741849	0.258151
I13247	0.848805	0.151195
I13243	0.661183	0.338817
I13269	0.751742	0.248258
I12714	0.873719	0.126281
I12715	0.77135	0.22865
I29664	0.994881	0.005119
I29663	0.814426	0.185574
I29225	0.836025	0.163975
I29645	0.827886	0.172114
I29599	0.806645	0.193355
I29679	0.912116	0.087884
I29674	0.709962	0.290038
I29649	0.713654	0.286346
I29220	0.683289	0.316711
I25913	0.579373	0.420627
I13279	0.822253	0.177747
I25928	0.862333	0.137667
I13330	0.807536	0.192464
I12677	0.883677	0.116323
I29610	0.469569	0.530431
I29608	0.659829	0.340171
I29661	0.935948	0.064052
I13271	0.755857	0.244143
I13276	0.754219	0.245781
I29195	0.66943	0.33057
I12679	0.762205	0.237795
I12699	0.779036	0.220964
I13378	0.583123	0.416877
I29196	0.708806	0.291194
I12680	0.858604	0.141396
I25918	0.777148	0.222852
I25896	0.658524	0.341476
I25903	0.847045	0.152955
I25897	0.772512	0.227488
I25917	0.858971	0.141029
I25899	0.898485	0.101515
I25901	0.786062	0.213938
I25916	0.714848	0.285152
I25898	0.691052	0.308948
I25904	0.818059	0.181941
I29221	0.822755	0.177245
I12708	0.801779	0.198221
I12717	0.701877	0.298123
I25895	0.840088	0.159912
I25900	0.848579	0.151421
I25906	0.787397	0.212603
I25907	0.750059	0.249941
I25908	0.854046	0.145954
I25909	0.789611	0.210389
I25910	0.829781	0.170219
I25911	0.761776	0.238224
I25912	0.828751	0.171249
I25914	0.904104	0.095896
I25915	0.766906	0.233094
I25919	0.7483	0.2517
I25921	0.69557	0.30443
I25923	0.726695	0.273305
I25924	0.732653	0.267347
I26080	0.822165	0.177835
I29678	0.775841	0.224159
I25902	0.621274	0.378726
I29637	0.632798	0.367202
I29643	0.869506	0.130494
I25931	0.892186	0.107814
I12716	0.7502	0.2498
I13317	0.74805	0.25195
I10919	0.608748	0.391252
I13257	0.796576	0.203424
I25930	0.776678	0.223322
I13255	0.789119	0.210881
I25889	0.90395	0.09605
I10921	0.868436	0.131564
I13319	0.845603	0.154397
I13253	0.887428	0.112572
I13259	0.805639	0.194361
I13260	0.705876	0.294124
I13263	0.741553	0.258447
I13264	0.644293	0.355707
I25880	0.615295	0.384705
I25884	0.84832	0.15168
I25887	0.662998	0.337002
I25933	0.755695	0.244305
I10916	0.701019	0.298981
I10917	0.905165	0.094835
I10918	0.740256	0.259744
I13252	0.642379	0.357621
I13254	0.718842	0.281158
I13262	0.803354	0.196646
I13265	0.846815	0.153185
I13266	0.929094	0.070906
I13267	0.680046	0.319954
I13278	0.726739	0.273261
I13286	0.788534	0.211466
I13293	0.761126	0.238874
I13318	0.843456	0.156544
I13322	0.807937	0.192063
I13332	0.745293	0.254707
I13333	0.775644	0.224356
I13365	0.785384	0.214616
I25879	0.683838	0.316162
I25881	0.906786	0.093214
I25882	0.737261	0.262739
I25885	0.784864	0.215136
I25886	0.851006	0.148994
I25888	0.755326	0.244674
I25890	0.97581	0.02419
I25925	0.826936	0.173064
I25926	0.74907	0.25093
I25927	0.744604	0.255396
I25929	0.758258	0.241742
I25932	0.669449	0.330551
I25934	0.876789	0.123211
I25935	0.797083	0.202917
I25936	0.750653	0.249347
I25937	0.685214	0.314786
I26081	0.994673	0.005327
I26082	0.982853	0.017147
I29197	0.771491	0.228509
I12686	0.678544	0.321456
I29641	0.703388	0.296612
I12681	0.818167	0.181833
I29640	0.811994	0.188006
I29656	0.778173	0.221827
I29606	0.825037	0.174963
I29607	0.824269	0.175731
I29685	0.557222	0.442778
I29609	0.724194	0.275806
I12682	0.906244	0.093756
I29602	0.575182	0.424818
I29642	0.706189	0.293811
I12701	0.626512	0.373488
I12702	0.617747	0.382253
I12703	0.746265	0.253735
I12707	0.218813	0.781187
I29595	0.19501	0.80499
I29655	0.158176	0.841824
I29668	0.200601	0.799399
I12678	0.114098	0.885902
I29636	0.320453	0.679547
I29669	0.341347	0.658653
I29605	0.320217	0.679783
I29615	0.194272	0.805728
I29616	0.228627	0.771373
I13390	0.217599	0.782401
I13391	0.242585	0.757415
I13376	0.266506	0.733494
I29191	0.246952	0.753048
I29601	0.211016	0.788984
I25891	0.294124	0.705876
I25838	0.326922	0.673078
I11180	0.427558	0.572442
I13372	0.303251	0.696749
I25892	0.359596	0.640404
I12704	0.33108	0.66892
I13392	0.304137	0.695863
I13380	0.336328	0.663672
I29686	0.490803	0.509197
I25830	0.234394	0.765606
I10922	0.106998	0.893002
I10924	0.189529	0.810471
I10925	0.135017	0.864983
I10927	0.122347	0.877653
I12709	0.257809	0.742191
I13401	0.171519	0.828481
I13381	0.30925	0.69075
I25829	0.354336	0.645664
I29604	0.306573	0.693427
I29672	0.369245	0.630755
I29603	0.318137	0.681863
I29635	0.404919	0.595081
I25824	0.26851	0.73149
I12710	0.130654	0.869346
I12711	0.135349	0.864651
I25873	0.228048	0.771952
I25843	0.073092	0.926908
I25831	0.236675	0.763325
I12700	0.020695	0.979305
I29600	0.180521	0.819479
I13375	0.195973	0.804027
I13379	0.232603	0.767397
I29594	0.188428	0.811572
I13373	0.0024	0.9976
I13408	0.139939	0.860061
I29597	0.047173	0.952827
I29596	0.191227	0.808773
I12675	0.070947	0.929053
I29180	0.065636	0.934364
I29681	0.054249	0.945751
I29630	0.099194	0.900806
I25842	0.003316	0.996684
I25874	0.131471	0.868529
I10912	0.061818	0.938182
I10913	0.081046	0.918954
I10914	0.056535	0.943465
I11155	0.096221	0.903779
I12712	0.069016	0.930984
I13367	0.048549	0.951451
I29684	0.081112	0.918888
I12691	0.053084	0.946916
I29181	0.070106	0.929894
I29182	0.0017	0.9983
I13409	0.117565	0.882435
I29682	0.002426	0.997574
I29683	0.001949	0.998051
I12125	0.003392	0.996608
I12126	0.042414	0.957586
I12127	0.049829	0.950171
I12128	0.143935	0.856065
I29619	0.166388	0.833612
I29624	0.152275	0.847725
I29629	0.001647	0.998353
I12690	0.160101	0.839899
I12676	0.058821	0.941179
I29618	0.086352	0.913648
I25840	0.091495	0.908505
I25837	0.136173	0.863827
I29611	0.101888	0.898112
I29613	0.159925	0.840075
I25844	0.093807	0.906193
I13404	0.227699	0.772301
I29612	0.084576	0.915424
I25839	0.192056	0.807944
I25841	0.178582	0.821418
I13402	0.170738	0.829262
I13399	0.074008	0.925992
I29650	0.138103	0.861897
I29621	0.091452	0.908548
I29628	0.104629	0.895371
I29622	0.002036	0.997964
I29614	0.06845	0.93155
I29620	0.00164	0.99836
I29627	0.101034	0.898966
I29626	0.104457	0.895543
I12693	0.064368	0.935632
I29617	0.073799	0.926201
I29623	0.118965	0.881035
I29625	0.018879	0.981121
I10915	0.179913	0.820087
I13369	0.090183	0.909817
I12694	0.163211	0.836789
I13377	0.15252	0.84748
I25855	0.003185	0.996815
I25894	0.106282	0.893718
I29193	0.055203	0.944797
I29194	0.097085	0.902915
I12692	0.133639	0.866361
I25821	0.131425	0.868575
I25822	0.221108	0.778892
I29183	0.154899	0.845101
I29184	0.134021	0.865979
I13387	0.00124	0.99876
I26026	0.001597	0.998403
I26032	0.001124	0.998876
I26033	0.001203	0.998797
I26034	0.001124	0.998876
I26025	0.001336	0.998664
I26028	0.110209	0.889791
I26029	0.001244	0.998756
I26030	0.001222	0.998778
I26031	0.001348	0.998652
I26035	0.001353	0.998647
I26036	0.001262	0.998738
I26037	0.001211	0.998789
I26038	0.001146	0.998854
I26039	0.001179	0.998821
I26040	0.001296	0.998704
I26041	0.004074	0.995926
I26042	0.00127	0.99873
I26043	0.0012	0.9988
I26044	0.001093	0.998907
I26045	0.001284	0.998716
I26046	0.001276	0.998724
I26047	0.001164	0.998836
I26048	0.001232	0.998768
I26053	0.001162	0.998838
I26054	0.001189	0.998811
I26058	0.001667	0.998333
I26059	0.001217	0.998783
I26060	0.001348	0.998652
I10928	0.001144	0.998856
I10929	0.001128	0.998872
I10930	0.001264	0.998736
I10932	0.001104	0.998896
I10933	0.001199	0.998801
I13385	0.001141	0.998859
I25586	0.001768	0.998232
I25587	0.00113	0.99887
I25588	0.001242	0.998758
I25589	0.001201	0.998799
I25610	0.001162	0.998838
I25611	0.001274	0.998726
I25612	0.001217	0.998783
I25613	0.001232	0.998768
I25614	0.001247	0.998753
I25615	0.029973	0.970027
I25616	0.001297	0.998703
I25617	0.001196	0.998804
I25618	0.001547	0.998453
I25619	0.00117	0.99883
I25620	0.00116	0.99884
I25621	0.00114	0.99886
I25622	0.00115	0.99885
I25623	0.001705	0.998295
I25624	0.001158	0.998842
I25625	0.00115	0.99885
I25626	0.001134	0.998866
I25627	0.001209	0.998791
I25628	0.001235	0.998765
I25629	0.001253	0.998747
I25630	0.001356	0.998644
I25631	0.001521	0.998479
I25632	0.001233	0.998767
I25633	0.001217	0.998783
I25634	0.001285	0.998715
I25635	0.001283	0.998717
I25636	0.001234	0.998766
I25637	0.001341	0.998659
I25638	0.001094	0.998906
I25639	0.001213	0.998787
I25641	0.001157	0.998843
I25642	0.001083	0.998917
I25643	0.001321	0.998679
I25644	0.001149	0.998851
I25645	0.001201	0.998799
I25646	0.001093	0.998907
I25647	0.00122	0.99878
I25648	0.001071	0.998929
I25649	0.00152	0.99848
I25650	0.001266	0.998734
I25653	0.001771	0.998229
I25654	0.001582	0.998418
I25655	0.001183	0.998817
I25656	0.001171	0.998829
I25658	0.001154	0.998846
I25659	0.001319	0.998681
I25660	0.001223	0.998777
I25690	0.00148	0.99852
I25691	0.001288	0.998712
I25692	0.001203	0.998797
I25693	0.001152	0.998848
I25694	0.001135	0.998865
I25695	0.001543	0.998457
I25703	0.001177	0.998823
I25705	0.001397	0.998603
I25716	0.001122	0.998878
I25750	0.00141	0.99859
I25867	0.001197	0.998803
I25868	0.001165	0.998835
I25878	0.001203	0.998797
I25938	0.001317	0.998683
I25939	0.001539	0.998461
I25940	0.001338	0.998662
I25941	0.001274	0.998726
I25942	0.001601	0.998399
I25943	0.00121	0.99879
I25944	0.001109	0.998891
I25945	0.00171	0.99829
I25946	0.001136	0.998864
I25947	0.001211	0.998789
I25948	0.001311	0.998689
I25949	0.001614	0.998386
I25950	0.001243	0.998757
I25951	0.001091	0.998909
I25952	0.001363	0.998637
I25953	0.001105	0.998895
I25954	0.001176	0.998824
I25955	0.001174	0.998826
I25956	0.001277	0.998723
I25957	0.001219	0.998781
I25958	0.00166	0.99834
I25959	0.001157	0.998843
I25960	0.001287	0.998713
I25961	0.001806	0.998194
I25962	0.001398	0.998602
I25963	0.001115	0.998885
I25964	0.001137	0.998863
I25965	0.012055	0.987945
I25966	0.001093	0.998907
I25967	0.001291	0.998709
I25968	0.001147	0.998853
I25971	0.001166	0.998834
I25972	0.001225	0.998775
I25973	0.001176	0.998824
I25974	0.001177	0.998823
I25975	0.001321	0.998679
I25976	0.001266	0.998734
I25977	0.001229	0.998771
I25978	0.001145	0.998855
I25979	0.00125	0.99875
I25980	0.00135	0.99865
I25981	0.00122	0.99878
I25982	0.001682	0.998318
I25983	0.001197	0.998803
I25984	0.001217	0.998783
I25985	0.0013	0.9987
I25986	0.001202	0.998798
I25987	0.00115	0.99885
I25988	0.001157	0.998843
I25989	0.001186	0.998814
I25990	0.001839	0.998161
I26021	0.001748	0.998252
I26022	0.001105	0.998895
I26023	0.001914	0.998086
I26061	0.00156	0.99844
I26062	0.001183	0.998817
I26063	0.001237	0.998763
I26064	0.001143	0.998857
I26066	0.001219	0.998781
I26067	0.001204	0.998796
I26068	0.001155	0.998845
I26069	0.001172	0.998828
I26070	0.001264	0.998736
I26071	0.001174	0.998826
I26072	0.001133	0.998867
I26073	0.001217	0.998783
I26076	0.001127	0.998873
I26078	0.001419	0.998581
I29648	0.001118	0.998882
I12687	0.00117	0.99883
I13370	0.001311	0.998689
I13374	0.00132	0.99868
I13388	0.001677	0.998323
I25592	0.001113	0.998887
I25593	0.00116	0.99884
I25594	0.001191	0.998809
I25595	0.001223	0.998777
I25596	0.001175	0.998825
I25597	0.001244	0.998756
I25598	0.001192	0.998808
I25599	0.001114	0.998886
I25600	0.001375	0.998625
I25601	0.001112	0.998888
I25602	0.001194	0.998806
I25604	0.001397	0.998603
I25605	0.001313	0.998687
I25606	0.001173	0.998827
I25607	0.001303	0.998697
I25608	0.001174	0.998826
I25609	0.001183	0.998817
I25661	0.001196	0.998804
I25662	0.001293	0.998707
I25663	0.00113	0.99887
I25664	0.001119	0.998881
I25665	0.001243	0.998757
I25666	0.002625	0.997375
I25709	0.001193	0.998807
I25710	0.001168	0.998832
I25712	0.001597	0.998403
I29188	0.001125	0.998875
I29189	0.001287	0.998713
I25575	0.001194	0.998806
I25576	0.001248	0.998752
I25577	0.001506	0.998494
I25578	0.010736	0.989264
I25579	0.001766	0.998234
I25580	0.001323	0.998677
I25581	0.001113	0.998887
I25583	0.001173	0.998827
I25584	0.001166	0.998834
I25585	0.016049	0.983951
I13389	0.001308	0.998692

## Sheet: S5_fSTRUCT_K3
Supplemental Table 5. Admixture coefficients from fastStructure assuming a number of clusters of K=3, and based on one SNP per locus from all P.feriarum (Range-wide data set).
ID_Number	Cluster_1	Cluster_2	Cluster_3
I12696	0.923727	0.000401	0.075872
I29186	0.999196	0.000402	0.000402
I29187	0.999219	0.000389	0.000392
I29598	0.999212	0.000393	0.000396
I22316	0.861926	0.000442	0.137632
I22325	0.999142	0.000431	0.000427
I22297	0.933943	0.000426	0.06563
I13406	0.999068	0.000468	0.000464
I22246	0.937963	0.000438	0.061598
I22247	0.999161	0.000418	0.000421
I22248	0.896499	0.000437	0.103064
I22304	0.999131	0.000433	0.000436
I22321	0.999125	0.000437	0.000438
I13405	0.999176	0.000411	0.000413
I22284	0.999166	0.000414	0.000419
I21168	0.999175	0.000412	0.000414
I22303	0.999145	0.000426	0.000429
I22281	0.999164	0.000417	0.000419
I12671	0.999176	0.00041	0.000415
I29218	0.99914	0.000428	0.000432
I22282	0.999136	0.000434	0.000429
I29652	0.999208	0.000397	0.000395
I12113	0.999239	0.000381	0.00038
I12114	0.999205	0.000402	0.000393
I12115	0.999233	0.000382	0.000385
I12116	0.999231	0.000383	0.000386
I12117	0.99922	0.000388	0.000392
I12118	0.999221	0.000389	0.00039
I12119	0.999219	0.000391	0.00039
I12120	0.999245	0.000376	0.000379
I12121	0.999229	0.000385	0.000386
I12122	0.999231	0.000384	0.000385
I12123	0.999242	0.000375	0.000383
I12124	0.999236	0.000379	0.000385
I12698	0.999229	0.000386	0.000385
I29653	0.999214	0.000392	0.000394
I29651	0.999234	0.000382	0.000384
I12697	0.999206	0.000395	0.000399
I29659	0.999232	0.000385	0.000383
I29660	0.999207	0.000396	0.000397
I29677	0.99921	0.000395	0.000395
I12718	0.999228	0.000384	0.000387
I29657	0.778035	0.000395	0.22157
I29675	0.721795	0.000398	0.277807
I12673	0.999219	0.00039	0.000391
I12674	0.999202	0.000398	0.0004
I29658	0.905623	0.000397	0.09398
I12672	0.999213	0.000391	0.000395
I13368	0.152346	0.000412	0.847242
I29632	0.000376	0.200599	0.799024
I29631	0.039807	0.213525	0.746669
I29633	0.040081	0.060106	0.899814
I29634	0.000374	0.00038	0.999246
I12688	0.000393	0.000395	0.999212
I12689	0.000379	0.349547	0.650074
I29670	0.012003	0.196441	0.791556
I29671	0.000378	0.075679	0.923944
I22238	0.06235	0.000432	0.937218
I13397	0.00041	0.108355	0.891236
I22237	0.045387	0.000415	0.954199
I12705	0.000381	0.154834	0.844785
I13407	0.064667	0.220443	0.71489
I13396	0.021437	0.000412	0.978151
I13394	0.000397	0.004687	0.994917
I29662	0.132162	0.134296	0.733542
I12684	0.000376	0.000384	0.99924
I13383	0.057385	0.206667	0.735948
I13384	0.000406	0.000407	0.999187
I13393	0.029366	0.111326	0.859308
I13400	0.0004	0.120638	0.878962
I29665	0.067609	0.000387	0.932004
I29680	0.066591	0.083966	0.849444
I29644	0.000382	0.000379	0.999239
I12695	0.024003	0.00039	0.975607
I29638	0.072277	0.000379	0.927343
I29639	0.098029	0.00037	0.901601
I13398	0.068376	0.000406	0.931218
I29667	0.000368	0.000377	0.999255
I29666	0.31734	0.034298	0.648363
I12713	0.056128	0.000384	0.943488
I29223	0.110468	0.000385	0.889147
I29224	0.000394	0.00039	0.999216
I13403	0.000404	0.000403	0.999193
I12683	0.000403	0.000409	0.999188
I10905	0.000396	0.000395	0.999209
I10907	0.000397	0.030802	0.968801
I12685	0.000392	0.000387	0.999221
I13245	0.000391	0.000389	0.99922
I13246	0.057801	0.027642	0.914558
I13248	0.000411	0.000419	0.99917
I13249	0.000399	0.034492	0.965109
I13270	0.000387	0.000394	0.999219
I13273	0.000372	0.000377	0.999251
I13274	0.00038	0.00038	0.99924
I13275	0.039072	0.000412	0.960516
I13277	0.000385	0.04369	0.955925
I13250	0.028106	0.091179	0.880715
I10904	0.00038	0.000389	0.999231
I27674	0.080116	0.000453	0.919432
I13247	0.000387	0.000377	0.999236
I13243	0.000419	0.000422	0.999159
I13269	0.000412	0.049544	0.950044
I12714	0.033946	0.0004	0.965654
I12715	0.021014	0.041349	0.937638
I29664	0.064756	0.000383	0.934862
I29663	0.017251	0.000378	0.982371
I29225	0.000391	0.000382	0.999228
I29645	0.000387	0.000382	0.999231
I29599	0.000381	0.000383	0.999236
I29679	0.000378	0.000373	0.999249
I29674	0.000369	0.048016	0.951615
I29649	0.000374	0.000379	0.999247
I29220	0.000393	0.000397	0.99921
I25913	0.000383	0.099585	0.900032
I13279	0.000381	0.000381	0.999238
I25928	0.000399	0.000403	0.999198
I13330	0.000393	0.000386	0.999221
I12677	0.000386	0.000387	0.999228
I29610	0.000377	0.26064	0.738983
I29608	0.000367	0.000376	0.999257
I29661	0.413077	0.000386	0.586537
I13271	0.000386	0.000391	0.999223
I13276	0.018947	0.052814	0.928239
I29195	0.00038	0.00039	0.99923
I12679	0.000387	0.000398	0.999215
I12699	0.000414	0.000422	0.999163
I13378	0.000417	0.097947	0.901636
I29196	0.000394	0.000406	0.9992
I12680	0.000378	0.000387	0.999235
I25918	0.000392	0.000398	0.999209
I25896	0.000427	0.000442	0.999132
I25903	0.000423	0.00043	0.999147
I25897	0.000413	0.000424	0.999162
I25917	0.000382	0.000389	0.999229
I25899	0.000411	0.000415	0.999174
I25901	0.000405	0.000413	0.999182
I25916	0.000389	0.000384	0.999227
I25898	0.000424	0.000433	0.999143
I25904	0.000396	0.000401	0.999203
I29221	0.00038	0.000384	0.999236
I12708	0.000374	0.000385	0.999241
I12717	0.000382	0.072637	0.926981
I25895	0.000418	0.000422	0.99916
I25900	0.000407	0.00041	0.999183
I25906	0.000414	0.04535	0.954236
I25907	0.000419	0.000431	0.99915
I25908	0.000412	0.000419	0.99917
I25909	0.000409	0.000417	0.999175
I25910	0.000401	0.000406	0.999193
I25911	0.000381	0.00039	0.999229
I25912	0.000383	0.000384	0.999233
I25914	0.000383	0.000388	0.999228
I25915	0.000377	0.000385	0.999238
I25919	0.000404	0.000397	0.999198
I25921	0.000404	0.000405	0.999192
I25923	0.000398	0.000389	0.999213
I25924	0.000394	0.066308	0.933299
I26080	0.000387	0.000391	0.999221
I29678	0.000384	0.000392	0.999224
I25902	0.000446	0.00046	0.999094
I29637	0.000374	0.087341	0.912285
I29643	0.000363	0.000368	0.999268
I25931	0.000413	0.000418	0.999169
I12716	0.00038	0.052596	0.947024
I13317	0.000375	0.000383	0.999242
I10919	0.000414	0.000426	0.99916
I13257	0.000401	0.000407	0.999192
I25930	0.000402	0.000413	0.999186
I13255	0.000387	0.000395	0.999217
I25889	0.000388	0.000392	0.99922
I10921	0.000397	0.000404	0.999199
I13319	0.000374	0.00038	0.999246
I13253	0.000409	0.000415	0.999176
I13259	0.000387	0.000396	0.999217
I13260	0.000379	0.000389	0.999232
I13263	0.000382	0.00039	0.999228
I13264	0.000494	0.000511	0.998995
I25880	0.000396	0.12989	0.869714
I25884	0.000398	0.000399	0.999202
I25887	0.000396	0.08936	0.910244
I25933	0.000392	0.000401	0.999207
I10916	0.000375	0.056158	0.943466
I10917	0.000373	0.000377	0.99925
I10918	0.000376	0.000386	0.999238
I13252	0.000403	0.000417	0.99918
I13254	0.000414	0.009577	0.990009
I13262	0.000381	0.000391	0.999228
I13265	0.00038	0.000387	0.999233
I13266	0.000377	0.000377	0.999246
I13267	0.000392	0.000402	0.999206
I13278	0.000374	0.000384	0.999242
I13286	0.000387	0.000396	0.999217
I13293	0.000379	0.000391	0.99923
I13318	0.000388	0.000396	0.999217
I13322	0.000366	0.000375	0.99926
I13332	0.000422	0.000433	0.999145
I13333	0.000383	0.049518	0.9501
I13365	0.000456	0.000466	0.999078
I25879	0.000394	0.06023	0.939375
I25881	0.000398	0.000399	0.999203
I25882	0.000379	0.00039	0.999231
I25885	0.000387	0.000397	0.999216
I25886	0.000386	0.000393	0.999221
I25888	0.000402	0.000412	0.999185
I25890	0.000396	0.000401	0.999203
I25925	0.000377	0.000384	0.999239
I25926	0.000388	0.000402	0.99921
I25927	0.000398	0.000408	0.999194
I25929	0.000394	0.0004	0.999206
I25932	0.000387	0.0004	0.999213
I25934	0.000391	0.000401	0.999207
I25935	0.000401	0.000411	0.999187
I25936	0.000401	0.000411	0.999188
I25937	0.000396	0.000408	0.999196
I26081	0.000404	0.000407	0.999189
I26082	0.000385	0.000388	0.999226
I29197	0.000381	0.000393	0.999227
I12686	0.000375	0.000388	0.999237
I29641	0.00037	0.000383	0.999247
I12681	0.000378	0.000387	0.999235
I29640	0.00038	0.038128	0.961491
I29656	0.000368	0.000379	0.999253
I29606	0.000363	0.000372	0.999266
I29607	0.000367	0.000376	0.999257
I29685	0.000374	0.040114	0.959512
I29609	0.000378	0.048729	0.950893
I12682	0.000368	0.000374	0.999258
I29602	0.000366	0.000378	0.999256
I29642	0.000395	0.083026	0.916579
I12701	0.000376	0.145681	0.853944
I12702	0.000372	0.07967	0.919958
I12703	0.000381	0.000395	0.999224
I12707	0.000372	0.441236	0.558392
I29595	0.000362	0.351365	0.648273
I29655	0.000364	0.501075	0.498561
I29668	0.000368	0.538761	0.460871
I12678	0.000379	0.651397	0.348224
I29636	0.00037	0.398732	0.600897
I29669	0.000372	0.369578	0.63005
I29605	0.000373	0.440904	0.558723
I29615	0.000377	0.559397	0.440226
I29616	0.000372	0.520202	0.479426
I13390	0.000389	0.483725	0.515886
I13391	0.000395	0.438813	0.560792
I13376	0.0004	0.319434	0.680166
I29191	0.00039	0.456801	0.542809
I29601	0.00039	0.514975	0.484635
I25891	0.000428	0.374805	0.624767
I25838	0.000394	0.370456	0.62915
I11180	0.000689	0.118428	0.880883
I13372	0.000404	0.370184	0.629413
I25892	0.000388	0.316989	0.682622
I12704	0.000384	0.361421	0.638195
I13392	0.000403	0.343394	0.656203
I13380	0.000392	0.344154	0.655454
I29686	0.000379	0.177919	0.821702
I25830	0.000388	0.490727	0.508885
I10922	0.00038	0.593931	0.405689
I10924	0.000371	0.369738	0.629891
I10925	0.000383	0.389976	0.609641
I10927	0.000381	0.431294	0.568325
I12709	0.000374	0.349998	0.649627
I13401	0.000408	0.384368	0.615225
I13381	0.000386	0.422319	0.577295
I25829	0.000395	0.387267	0.612338
I29604	0.000385	0.380969	0.618646
I29672	0.000374	0.288781	0.710844
I29603	0.000372	0.443385	0.556243
I29635	0.000386	0.341156	0.658459
I25824	0.000375	0.395832	0.603793
I12710	0.000369	0.54472	0.454911
I12711	0.000378	0.592923	0.406699
I25873	0.000383	0.384113	0.615504
I25843	0.000389	0.714405	0.285207
I25831	0.000383	0.489309	0.510308
I12700	0.000375	0.733244	0.266381
I29600	0.000425	0.523169	0.476407
I13375	0.000425	0.584913	0.414662
I13379	0.000383	0.489439	0.510178
I29594	0.000577	0.632211	0.367212
I13373	0.000391	0.70027	0.299338
I13408	0.000391	0.539027	0.460582
I29597	0.000382	0.715019	0.2846
I29596	0.041374	0.64264	0.315986
I12675	0.000394	0.651465	0.34814
I29180	0.000438	0.686898	0.312664
I29681	0.000379	0.628252	0.371369
I29630	0.000372	0.656305	0.343323
I25842	0.000392	0.734376	0.265232
I25874	0.000391	0.663072	0.336537
I10912	0.000374	0.705878	0.293748
I10913	0.023848	0.729473	0.24668
I10914	0.000381	0.735291	0.264328
I11155	0.000374	0.704406	0.29522
I12712	0.000376	0.723897	0.275728
I13367	0.000512	0.750033	0.249455
I29684	0.013487	0.733657	0.252856
I12691	0.000402	0.6965	0.303098
I29181	0.000383	0.745106	0.254511
I29182	0.000375	0.790639	0.208985
I13409	0.000465	0.69096	0.308575
I29682	0.000367	0.70964	0.289992
I29683	0.000368	0.750789	0.248843
I12125	0.000366	0.672993	0.326641
I12126	0.000365	0.674135	0.325501
I12127	0.00039	0.698538	0.301071
I12128	0.000392	0.621941	0.377667
I29619	0.023143	0.635051	0.341806
I29624	0.000379	0.607952	0.391669
I29629	0.00037	0.778792	0.220838
I12690	0.000373	0.527222	0.472406
I12676	0.013976	0.739793	0.246231
I29618	0.00038	0.73012	0.2695
I25840	0.000377	0.646098	0.353524
I25837	0.000399	0.605677	0.393924
I29611	0.000365	0.679206	0.320429
I29613	0.000381	0.589551	0.410068
I25844	0.02111	0.745485	0.233405
I13404	0.000409	0.504017	0.495574
I29612	0.000383	0.705989	0.293628
I25839	0.000387	0.509102	0.490511
I25841	0.000381	0.531775	0.467843
I13402	0.000393	0.601984	0.397624
I13399	0.000407	0.743138	0.256455
I29650	0.024181	0.654525	0.321294
I29621	0.00038	0.634234	0.365385
I29628	0.000378	0.644931	0.354692
I29622	0.000374	0.708194	0.291431
I29614	0.000372	0.763065	0.236564
I29620	0.000365	0.800048	0.199587
I29627	0.000371	0.662076	0.337554
I29626	0.000371	0.639457	0.360172
I12693	0.000392	0.673723	0.325885
I29617	0.000374	0.703936	0.29569
I29623	0.000379	0.697901	0.30172
I29625	0.000369	0.760329	0.239302
I10915	0.01534	0.570516	0.414143
I13369	0.020309	0.736511	0.243179
I12694	0.017607	0.674601	0.307792
I13377	0.031055	0.690252	0.278693
I25855	0.000382	0.724055	0.275563
I25894	0.00039	0.695687	0.303923
I29193	0.000392	0.763603	0.236005
I29194	0.000385	0.679888	0.319727
I12692	0.044401	0.757322	0.198277
I25821	0.000389	0.569681	0.42993
I25822	0.065046	0.631765	0.303189
I29183	0.000395	0.609562	0.390043
I29184	0.000399	0.650982	0.348619
I13387	0.000393	0.999202	0.000405
I26026	0.000389	0.99921	0.0004
I26032	0.000375	0.99924	0.000385
I26033	0.000379	0.999232	0.000389
I26034	0.000375	0.999241	0.000384
I26025	0.000391	0.999209	0.000399
I26028	0.034974	0.856015	0.10901
I26029	0.000409	0.999172	0.000419
I26030	0.00038	0.999231	0.000389
I26031	0.00038	0.999235	0.000385
I26035	0.000419	0.999151	0.00043
I26036	0.000391	0.999214	0.000395
I26037	0.00038	0.999232	0.000388
I26038	0.000377	0.999237	0.000386
I26039	0.000396	0.999201	0.000404
I26040	0.000385	0.99922	0.000395
I26041	0.000408	0.999196	0.000396
I26042	0.000396	0.999196	0.000408
I26043	0.000396	0.999199	0.000406
I26044	0.000376	0.999239	0.000385
I26045	0.00041	0.999171	0.000419
I26046	0.000383	0.999224	0.000393
I26047	0.000381	0.999214	0.000405
I26048	0.000393	0.999206	0.000402
I26053	0.000376	0.999241	0.000383
I26054	0.000399	0.999194	0.000408
I26058	0.000413	0.999161	0.000425
I26059	0.000394	0.999201	0.000405
I26060	0.000384	0.999225	0.000391
I10928	0.000363	0.999263	0.000374
I10929	0.000341	0.999282	0.000377
I10930	0.000366	0.99926	0.000374
I10932	0.000362	0.999267	0.000371
I10933	0.000392	0.999205	0.000403
I13385	0.000378	0.999235	0.000387
I25586	0.000469	0.99905	0.000481
I25587	0.000377	0.999235	0.000388
I25588	0.000375	0.999238	0.000387
I25589	0.000385	0.99922	0.000395
I25610	0.000392	0.999208	0.0004
I25611	0.000389	0.999211	0.000399
I25612	0.00038	0.999232	0.000388
I25613	0.000383	0.999224	0.000393
I25614	0.000382	0.999227	0.000392
I25615	0.000404	0.894547	0.105049
I25616	0.000377	0.999239	0.000384
I25617	0.000381	0.99923	0.000388
I25618	0.000481	0.999029	0.00049
I25619	0.000376	0.99924	0.000384
I25620	0.000377	0.999237	0.000385
I25621	0.000373	0.999246	0.000381
I25622	0.000387	0.999216	0.000396
I25623	0.000391	0.999231	0.000378
I25624	0.000371	0.999251	0.000378
I25625	0.000376	0.999241	0.000384
I25626	0.000364	0.999264	0.000372
I25627	0.000379	0.999235	0.000387
I25628	0.00037	0.999252	0.000378
I25629	0.000379	0.999231	0.00039
I25630	0.000368	0.999256	0.000375
I25631	0.000387	0.999215	0.000398
I25632	0.000366	0.999256	0.000377
I25633	0.000369	0.999254	0.000377
I25634	0.000424	0.99914	0.000436
I25635	0.000371	0.999247	0.000381
I25636	0.000376	0.999238	0.000386
I25637	0.000418	0.999156	0.000426
I25638	0.000375	0.999241	0.000384
I25639	0.000376	0.999238	0.000386
I25641	0.000372	0.999247	0.000381
I25642	0.00035	0.999277	0.000373
I25643	0.000366	0.999258	0.000376
I25644	0.00037	0.999229	0.000401
I25645	0.000378	0.999235	0.000387
I25646	0.000358	0.999266	0.000376
I25647	0.000375	0.999239	0.000386
I25648	0.000364	0.999264	0.000372
I25649	0.000371	0.999246	0.000383
I25650	0.00038	0.999231	0.000389
I25653	0.000384	0.99923	0.000387
I25654	0.00037	0.999254	0.000376
I25655	0.000365	0.999261	0.000375
I25656	0.000369	0.999254	0.000377
I25658	0.000365	0.999261	0.000374
I25659	0.000372	0.999246	0.000382
I25660	0.00037	0.999252	0.000378
I25690	0.000382	0.999233	0.000385
I25691	0.000369	0.999252	0.000379
I25692	0.000368	0.999255	0.000377
I25693	0.000371	0.999248	0.000381
I25694	0.000371	0.999249	0.00038
I25695	0.000409	0.999179	0.000412
I25703	0.000386	0.99922	0.000394
I25705	0.000385	0.999221	0.000395
I25716	0.000364	0.999264	0.000372
I25750	0.000385	0.999229	0.000386
I25867	0.000386	0.999217	0.000397
I25868	0.000374	0.999244	0.000382
I25878	0.000398	0.999194	0.000408
I25938	0.000397	0.999204	0.0004
I25939	0.000383	0.999219	0.000399
I25940	0.000402	0.999187	0.000411
I25941	0.000394	0.9992	0.000405
I25942	0.000407	0.99918	0.000413
I25943	0.000372	0.999245	0.000383
I25944	0.000372	0.999249	0.000379
I25945	0.000377	0.999235	0.000388
I25946	0.000371	0.999249	0.00038
I25947	0.000374	0.999244	0.000382
I25948	0.000368	0.999253	0.000379
I25949	0.000386	0.99922	0.000394
I25950	0.000384	0.999224	0.000393
I25951	0.000371	0.99925	0.00038
I25952	0.000388	0.999222	0.000389
I25953	0.000343	0.99928	0.000377
I25954	0.000374	0.99924	0.000386
I25955	0.000376	0.999238	0.000386
I25956	0.000376	0.99924	0.000385
I25957	0.000366	0.999257	0.000376
I25958	0.000387	0.999217	0.000395
I25959	0.000377	0.999235	0.000388
I25960	0.000382	0.999228	0.00039
I25961	0.000388	0.999213	0.000399
I25962	0.000376	0.999237	0.000387
I25963	0.000366	0.99926	0.000374
I25964	0.000378	0.999237	0.000385
I25965	0.016475	0.983141	0.000384
I25966	0.000372	0.999247	0.000381
I25967	0.000383	0.999225	0.000392
I25968	0.000379	0.999235	0.000387
I25971	0.000371	0.99925	0.000379
I25972	0.000376	0.999239	0.000385
I25973	0.000374	0.999241	0.000385
I25974	0.000372	0.999247	0.00038
I25975	0.00038	0.999231	0.000389
I25976	0.000388	0.999213	0.000399
I25977	0.000384	0.999222	0.000394
I25978	0.000361	0.999251	0.000388
I25979	0.000368	0.999256	0.000376
I25980	0.000377	0.999236	0.000387
I25981	0.00038	0.999235	0.000385
I25982	0.000376	0.999235	0.000388
I25983	0.000383	0.999226	0.000391
I25984	0.000381	0.999229	0.00039
I25985	0.00038	0.99923	0.000391
I25986	0.000378	0.999235	0.000387
I25987	0.000379	0.999235	0.000387
I25988	0.000386	0.999219	0.000395
I25989	0.000377	0.999238	0.000385
I25990	0.000402	0.963464	0.036135
I26021	0.0004	0.999198	0.000403
I26022	0.000369	0.999254	0.000377
I26023	0.00039	0.999212	0.000397
I26061	0.000385	0.999223	0.000392
I26062	0.000389	0.999212	0.000399
I26063	0.000411	0.999169	0.00042
I26064	0.000376	0.999239	0.000385
I26066	0.000392	0.999208	0.000401
I26067	0.000373	0.999247	0.000379
I26068	0.000379	0.999232	0.000388
I26069	0.000386	0.999222	0.000393
I26070	0.000371	0.999247	0.000382
I26071	0.000374	0.999242	0.000384
I26072	0.00038	0.999233	0.000387
I26073	0.000381	0.999231	0.000388
I26076	0.00038	0.99923	0.00039
I26078	0.000416	0.999157	0.000427
I29648	0.00036	0.999272	0.000369
I12687	0.000365	0.99926	0.000375
I13370	0.000392	0.999216	0.000393
I13374	0.000415	0.99916	0.000425
I13388	0.000388	0.999219	0.000393
I25592	0.000373	0.999246	0.000381
I25593	0.000381	0.99923	0.000389
I25594	0.000381	0.999226	0.000393
I25595	0.000379	0.999231	0.000389
I25596	0.000377	0.999238	0.000385
I25597	0.00038	0.999234	0.000386
I25598	0.000397	0.999197	0.000405
I25599	0.000364	0.999255	0.000381
I25600	0.000373	0.999246	0.00038
I25601	0.000357	0.999262	0.000381
I25602	0.000384	0.999222	0.000394
I25604	0.000384	0.99922	0.000396
I25605	0.000396	0.9992	0.000404
I25606	0.000401	0.999189	0.00041
I25607	0.000394	0.999202	0.000404
I25608	0.000373	0.999232	0.000395
I25609	0.000379	0.999233	0.000388
I25661	0.000369	0.999254	0.000377
I25662	0.000371	0.999249	0.00038
I25663	0.000366	0.999259	0.000375
I25664	0.000365	0.999251	0.000384
I25665	0.000373	0.999246	0.000381
I25666	0.000397	0.999198	0.000404
I25709	0.00036	0.999241	0.000398
I25710	0.000382	0.999226	0.000392
I25712	0.00039	0.999209	0.000401
I29188	0.000368	0.999257	0.000376
I29189	0.000397	0.999197	0.000406
I25575	0.000378	0.999234	0.000389
I25576	0.000383	0.999223	0.000394
I25577	0.000387	0.999211	0.000402
I25578	0.006452	0.993128	0.00042
I25579	0.000404	0.999185	0.000411
I25580	0.000399	0.999192	0.000409
I25581	0.00037	0.99925	0.00038
I25583	0.000378	0.999235	0.000387
I25584	0.000369	0.999254	0.000378
I25585	0.012504	0.98706	0.000436
I13389	0.000399	0.999193	0.000408

## Sheet: S6_fSTRUCT_K4
Supplemental Table 6. Admixture coefficients from fastStructure assuming a number of clusters of K=4, and based on one SNP per locus from all P.feriarum (Range-wide data set).
ID_Number	Cluster_1	Cluster_2	Cluster_3	Cluster_4
I12696	0.000257	0.000257	0.944754	0.054733
I29186	0.000259	0.000258	0.999224	0.000258
I29187	0.000251	0.00025	0.999248	0.000251
I29598	0.000254	0.000254	0.999237	0.000254
I22316	0.000282	0.000282	0.861785	0.137652
I22325	0.000271	0.000272	0.999185	0.000272
I22297	0.000272	0.000272	0.93818	0.061276
I13406	0.000292	0.000292	0.999125	0.000291
I22246	0.000279	0.000279	0.943603	0.055838
I22247	0.000269	0.000269	0.999193	0.000269
I22248	0.000278	0.000278	0.895387	0.104058
I22304	0.000274	0.000274	0.999177	0.000275
I22321	0.000277	0.000277	0.99917	0.000276
I13405	0.000265	0.000265	0.999206	0.000264
I22284	0.000269	0.000268	0.999194	0.000269
I21168	0.000265	0.000265	0.999204	0.000266
I22303	0.000275	0.000274	0.999176	0.000275
I22281	0.000271	0.00027	0.999188	0.000271
I12671	0.000262	0.000262	0.999214	0.000262
I29218	0.000278	0.000278	0.999166	0.000278
I22282	0.000274	0.000274	0.99918	0.000273
I29652	0.000252	0.000253	0.999243	0.000252
I12113	0.000246	0.000246	0.999261	0.000246
I12114	0.000251	0.000251	0.999249	0.000249
I12115	0.000247	0.000247	0.999258	0.000247
I12116	0.000247	0.000247	0.999257	0.000248
I12117	0.00025	0.000251	0.999248	0.000251
I12118	0.00025	0.00025	0.99925	0.00025
I12119	0.00025	0.000249	0.999252	0.000249
I12120	0.000243	0.000243	0.999271	0.000243
I12121	0.000249	0.000248	0.999255	0.000248
I12122	0.000247	0.000248	0.999257	0.000248
I12123	0.000242	0.000242	0.999272	0.000243
I12124	0.000248	0.000248	0.999255	0.000249
I12698	0.000248	0.000248	0.999256	0.000248
I29653	0.000253	0.000253	0.99924	0.000253
I29651	0.000244	0.000244	0.999267	0.000244
I12697	0.000254	0.000254	0.999237	0.000254
I29659	0.000247	0.000247	0.999259	0.000247
I29660	0.000254	0.000254	0.999239	0.000254
I29677	0.000249	0.000249	0.999254	0.000248
I12718	0.000248	0.000247	0.999257	0.000248
I29657	0.000251	0.000251	0.779107	0.220391
I29675	0.26348	0.000251	0.736018	0.000251
I12673	0.000251	0.000251	0.999247	0.000251
I12674	0.000255	0.000255	0.999235	0.000255
I29658	0.000252	0.000252	0.908954	0.090543
I12672	0.000254	0.000253	0.999239	0.000254
I13368	0.000265	0.000265	0.147303	0.852167
I29632	0.190923	0.121195	0.000241	0.687642
I29631	0.17868	0.148825	0.035301	0.637194
I29633	0.173987	0.000242	0.033336	0.792435
I29634	0.327194	0.000241	0.000242	0.672323
I12688	0.322387	0.000252	0.000252	0.677109
I12689	0.346268	0.231812	0.000245	0.421675
I29670	0.000239	0.218983	0.009386	0.771391
I29671	0.190451	0.000244	0.000243	0.809062
I22238	0.210748	0.000275	0.053502	0.735475
I13397	0.222289	0.000264	0.000266	0.777181
I22237	0.06966	0.000266	0.000262	0.929812
I12705	0.326939	0.000248	0.000248	0.672566
I13407	0.219695	0.144533	0.059793	0.57598
I13396	0.000261	0.000264	0.000261	0.999213
I13394	0.279127	0.000254	0.000257	0.720362
I29662	0.327641	0.000245	0.126253	0.545861
I12684	0.346428	0.000244	0.000244	0.653084
I13383	0.156204	0.153759	0.053839	0.636199
I13384	0.184887	0.000259	0.000262	0.814592
I13393	0.173044	0.000257	0.000253	0.826446
I13400	0.000254	0.169412	0.000261	0.830073
I29665	0.000249	0.000248	0.061946	0.937557
I29680	0.000247	0.086856	0.064924	0.847972
I29644	0.000243	0.000242	0.000243	0.999272
I12695	0.000251	0.00025	0.000255	0.999244
I29638	0.000244	0.000244	0.078967	0.920546
I29639	0.00024	0.000239	0.098015	0.901506
I13398	0.000262	0.000261	0.056243	0.943233
I29667	0.000241	0.000241	0.00024	0.999278
I29666	0.000245	0.036832	0.312829	0.650094
I12713	0.000247	0.000247	0.038921	0.960586
I29223	0.000247	0.000247	0.113139	0.886367
I29224	0.000251	0.00025	0.00025	0.999249
I13403	0.000259	0.000259	0.000263	0.99922
I12683	0.000261	0.000261	0.00026	0.999219
I10905	0.000254	0.000253	0.000254	0.99924
I10907	0.074833	0.000251	0.000252	0.924665
I12685	0.000249	0.000248	0.000252	0.999251
I13245	0.00025	0.00025	0.00025	0.99925
I13246	0.229249	0.000255	0.055152	0.715344
I13248	0.000267	0.00027	0.000268	0.999195
I13249	0.058524	0.000257	0.000259	0.94096
I13270	0.000252	0.000251	0.00025	0.999247
I13273	0.000242	0.000242	0.000241	0.999275
I13274	0.085741	0.000243	0.000242	0.913774
I13275	0.000266	0.000265	0.03472	0.964749
I13277	0.000244	0.041868	0.000246	0.957641
I13250	0.194596	0.000263	0.025358	0.779784
I10904	0.000247	0.000247	0.000245	0.999262
I27674	0.098224	0.000288	0.070678	0.83081
I13247	0.000243	0.000243	0.000245	0.999269
I13243	0.203435	0.000267	0.000266	0.796032
I13269	0.13464	0.000268	0.000266	0.864826
I12714	0.000257	0.000257	0.033827	0.965659
I12715	0.00025	0.061245	0.000247	0.938258
I29664	0.000246	0.000246	0.060837	0.93867
I29663	0.00024	0.000242	0.018921	0.980597
I29225	0.000246	0.000246	0.012835	0.986673
I29645	0.000246	0.000246	0.000246	0.999262
I29599	0.000245	0.000245	0.000244	0.999266
I29679	0.000241	0.000241	0.000243	0.999275
I29674	0.060934	0.000241	0.000239	0.938586
I29649	0.000242	0.000242	0.000241	0.999276
I29220	0.069296	0.000252	0.000254	0.930198
I25913	0.163905	0.000249	0.000248	0.835598
I13279	0.000244	0.000243	0.000244	0.999269
I25928	0.000257	0.000257	0.000257	0.999229
I13330	0.000247	0.000247	0.000247	0.999259
I12677	0.000249	0.000249	0.000248	0.999254
I29610	0.170332	0.201493	0.000245	0.62793
I29608	0.167403	0.000239	0.000238	0.832119
I29661	0.076282	0.000245	0.410481	0.512992
I13271	0.00025	0.00025	0.00025	0.99925
I13276	0.111028	0.000244	0.014111	0.874616
I29195	0.000249	0.000249	0.000249	0.999253
I12679	0.000255	0.000255	0.000252	0.999237
I12699	0.00027	0.00027	0.000268	0.999192
I13378	0.000276	0.116955	0.000273	0.882496
I29196	0.000257	0.000258	0.000256	0.999229
I12680	0.000249	0.000249	0.000247	0.999256
I25918	0.000255	0.000255	0.000253	0.999238
I25896	0.00028	0.000281	0.000278	0.999161
I25903	0.000275	0.000275	0.000276	0.999174
I25897	0.000272	0.000272	0.000269	0.999187
I25917	0.000249	0.000249	0.000248	0.999254
I25899	0.000268	0.000267	0.000266	0.9992
I25901	0.000266	0.000266	0.000263	0.999206
I25916	0.000245	0.000245	0.000246	0.999263
I25898	0.000272	0.000276	0.000275	0.999177
I25904	0.000257	0.000258	0.000257	0.999228
I29221	0.000247	0.000247	0.000246	0.999261
I12708	0.000244	0.000244	0.000242	0.99927
I12717	0.000247	0.077143	0.000245	0.922364
I25895	0.00027	0.00027	0.000268	0.999192
I25900	0.000263	0.000263	0.000264	0.99921
I25906	0.00027	0.039205	0.000268	0.960256
I25907	0.000274	0.000274	0.000272	0.999179
I25908	0.000265	0.000266	0.000265	0.999205
I25909	0.000268	0.000268	0.000265	0.999199
I25910	0.000261	0.000261	0.000261	0.999217
I25911	0.000247	0.000247	0.000246	0.99926
I25912	0.000247	0.000247	0.000245	0.999261
I25914	0.000249	0.000249	0.000248	0.999253
I25915	0.000246	0.000246	0.000245	0.999264
I25919	0.000252	0.000252	0.000252	0.999244
I25921	0.000257	0.000258	0.000256	0.999229
I25923	0.00025	0.00025	0.000249	0.999251
I25924	0.000249	0.071719	0.000249	0.927783
I26080	0.000252	0.000252	0.000249	0.999246
I29678	0.00025	0.00025	0.000248	0.999251
I25902	0.000292	0.000292	0.00029	0.999125
I29637	0.000245	0.095188	0.000243	0.904324
I29643	0.000237	0.000237	0.000237	0.99929
I25931	0.000268	0.000268	0.00027	0.999194
I12716	0.000248	0.055704	0.000247	0.943801
I13317	0.000244	0.000244	0.000243	0.999268
I10919	0.00027	0.000268	0.000269	0.999193
I13257	0.000261	0.000261	0.00026	0.999218
I25930	0.000263	0.000263	0.000261	0.999214
I13255	0.000253	0.000253	0.000251	0.999243
I25889	0.000252	0.000252	0.000251	0.999245
I10921	0.000258	0.000258	0.000257	0.999228
I13319	0.000245	0.000244	0.000243	0.999268
I13253	0.000267	0.000267	0.000266	0.9992
I13259	0.000255	0.000255	0.000252	0.999238
I13260	0.000248	0.000248	0.000246	0.999258
I13263	0.00025	0.00025	0.000248	0.999251
I13264	0.000324	0.000324	0.000322	0.999029
I25880	0.000257	0.145885	0.000258	0.853599
I25884	0.000257	0.000257	0.000256	0.99923
I25887	0.000259	0.0898	0.000258	0.909684
I25933	0.000257	0.000257	0.000255	0.999232
I10916	0.000246	0.033536	0.000244	0.965974
I10917	0.000244	0.000243	0.000242	0.999271
I10918	0.000247	0.000247	0.000245	0.999262
I13252	0.000262	0.000266	0.000264	0.999209
I13254	0.000266	0.000264	0.000267	0.999203
I13262	0.000251	0.000251	0.000249	0.99925
I13265	0.00025	0.00025	0.000248	0.999252
I13266	0.000243	0.000243	0.000242	0.999271
I13267	0.000253	0.000256	0.000253	0.999239
I13278	0.000245	0.000245	0.000243	0.999267
I13286	0.000254	0.000254	0.000252	0.999241
I13293	0.000251	0.000251	0.000248	0.999249
I13318	0.000256	0.000255	0.000253	0.999236
I13322	0.000239	0.000239	0.000238	0.999283
I13332	0.000277	0.000277	0.000275	0.999171
I13333	0.000247	0.045316	0.000246	0.954191
I13365	0.000299	0.000299	0.000297	0.999104
I25879	0.000257	0.075909	0.000255	0.923578
I25881	0.000258	0.000258	0.000256	0.999229
I25882	0.000249	0.000249	0.000247	0.999255
I25885	0.000255	0.000255	0.000252	0.999238
I25886	0.000252	0.000252	0.00025	0.999246
I25888	0.000263	0.000263	0.000262	0.999212
I25890	0.000259	0.000258	0.000257	0.999226
I25925	0.000247	0.000247	0.000244	0.999262
I25926	0.000256	0.000256	0.000254	0.999235
I25927	0.000261	0.000261	0.000259	0.999218
I25929	0.034393	0.000256	0.000256	0.965096
I25932	0.000252	0.000256	0.000253	0.999239
I25934	0.00026	0.000259	0.000258	0.999223
I25935	0.000263	0.000263	0.000261	0.999213
I25936	0.000264	0.000264	0.000261	0.999211
I25937	0.000259	0.00026	0.000258	0.999223
I26081	0.000262	0.000262	0.000261	0.999215
I26082	0.00025	0.00025	0.000249	0.999251
I29197	0.000251	0.000251	0.000248	0.99925
I12686	0.000244	0.000248	0.000247	0.999261
I29641	0.000244	0.000244	0.000242	0.999271
I12681	0.000248	0.000248	0.000246	0.999258
I29640	0.000248	0.038195	0.000248	0.961309
I29656	0.000242	0.000242	0.000241	0.999275
I29606	0.000238	0.000238	0.000237	0.999287
I29607	0.000243	0.000242	0.00024	0.999275
I29685	0.193275	0.000246	0.000244	0.806236
I29609	0.19662	0.000244	0.000243	0.802894
I12682	0.000241	0.000241	0.00024	0.999278
I29602	0.273131	0.00024	0.000238	0.726391
I29642	0.082603	0.000261	0.000258	0.916878
I12701	0.1853	0.000244	0.000245	0.814211
I12702	0.096912	0.000245	0.000242	0.902601
I12703	0.000253	0.000253	0.000251	0.999243
I12707	0.823554	0.175962	0.000241	0.000243
I29595	0.956063	0.043462	0.000236	0.000238
I29655	0.72844	0.271082	0.000238	0.00024
I29668	0.584175	0.226059	0.00024	0.189526
I12678	0.673253	0.326254	0.000246	0.000247
I29636	0.69143	0.069522	0.00024	0.238808
I29669	0.730259	0.000238	0.000238	0.269264
I29605	0.324265	0.288689	0.000242	0.386804
I29615	0.588524	0.229434	0.000243	0.181798
I29616	0.318214	0.404908	0.00024	0.276638
I13390	0.605541	0.238118	0.00025	0.156092
I13391	0.658948	0.140394	0.000257	0.2004
I13376	0.746805	0.074916	0.00026	0.178018
I29191	0.703026	0.126655	0.000253	0.170066
I29601	0.460013	0.322271	0.000253	0.217462
I25891	0.401107	0.245084	0.000278	0.353531
I25838	0.754199	0.000252	0.000251	0.245298
I11180	0.66244	0.000454	0.00045	0.336657
I13372	0.529471	0.168601	0.000262	0.301666
I25892	0.657853	0.000253	0.000251	0.341642
I12704	0.464282	0.186011	0.000249	0.349458
I13392	0.519777	0.163094	0.000252	0.316877
I13380	0.454777	0.178405	0.000254	0.366564
I29686	0.470951	0.000248	0.000246	0.528556
I25830	0.260778	0.380221	0.000253	0.358749
I10922	0.798306	0.201198	0.000247	0.000249
I10924	0.815406	0.072766	0.000242	0.111586
I10925	0.970792	0.028711	0.000248	0.000249
I10927	0.894909	0.104592	0.000249	0.000251
I12709	0.917586	0.081927	0.000243	0.000244
I13401	0.951529	0.047936	0.000266	0.000269
I13381	0.288634	0.290256	0.00025	0.42086
I25829	0.404393	0.212542	0.000254	0.382811
I29604	0.850137	0.000241	0.00024	0.149381
I29672	0.465074	0.045219	0.000241	0.489466
I29603	0.093382	0.416667	0.000241	0.48971
I29635	0.248221	0.246026	0.000247	0.505505
I25824	0.602683	0.08485	0.000242	0.312225
I12710	0.796256	0.203268	0.000238	0.000239
I12711	0.788381	0.211129	0.000244	0.000246
I25873	0.922926	0.076574	0.000249	0.000251
I25843	0.999242	0.000251	0.000253	0.000254
I25831	0.642574	0.140626	0.000249	0.216551
I12700	0.750537	0.248977	0.000243	0.000244
I29600	0.944563	0.000276	0.000273	0.054887
I13375	0.821533	0.177918	0.000274	0.000275
I13379	0.860862	0.000247	0.000246	0.138645
I29594	0.998924	0.00036	0.000358	0.000358
I13373	0.999233	0.000259	0.000253	0.000255
I13408	0.99923	0.00026	0.000254	0.000256
I29597	0.999257	0.000248	0.000247	0.000248
I29596	0.95105	0.048459	0.000245	0.000246
I12675	0.999262	0.00025	0.000244	0.000244
I29180	0.999144	0.000286	0.000284	0.000286
I29681	0.999274	0.000243	0.000241	0.000242
I29630	0.999283	0.00024	0.000238	0.000239
I25842	0.999229	0.000254	0.00026	0.000258
I25874	0.999242	0.000252	0.000252	0.000254
I10912	0.940252	0.059259	0.000244	0.000244
I10913	0.861026	0.13849	0.000243	0.000242
I10914	0.999278	0.000241	0.000241	0.00024
I11155	0.925978	0.073535	0.000243	0.000244
I12712	0.999265	0.000246	0.000244	0.000245
I13367	0.999006	0.000332	0.00033	0.000331
I29684	0.99928	0.000241	0.00024	0.00024
I12691	0.999234	0.000257	0.000254	0.000255
I29181	0.999255	0.000248	0.000249	0.000248
I29182	0.999267	0.000246	0.000243	0.000244
I13409	0.896615	0.102783	0.0003	0.000301
I29682	0.999283	0.00024	0.000238	0.000239
I29683	0.951866	0.047658	0.000237	0.000239
I12125	0.999286	0.000239	0.000237	0.000238
I12126	0.999288	0.000238	0.000236	0.000237
I12127	0.999239	0.000255	0.000253	0.000253
I12128	0.999247	0.000252	0.00025	0.000251
I29619	0.999282	0.00024	0.000239	0.000239
I29624	0.999277	0.000241	0.000241	0.000241
I29629	0.99928	0.000241	0.000239	0.00024
I12690	0.999274	0.000243	0.000241	0.000242
I12676	0.999245	0.000252	0.000252	0.000251
I29618	0.99928	0.000241	0.000239	0.00024
I25840	0.974645	0.02486	0.000246	0.000248
I25837	0.999247	0.000252	0.00025	0.000251
I29611	0.751789	0.247736	0.000237	0.000238
I29613	0.999276	0.000243	0.000241	0.000241
I25844	0.929353	0.070139	0.000255	0.000253
I13404	0.758171	0.059859	0.000265	0.181705
I29612	0.877921	0.121593	0.000243	0.000243
I25839	0.912541	0.00025	0.000249	0.08696
I25841	0.999248	0.000251	0.00025	0.00025
I13402	0.99923	0.000258	0.000255	0.000257
I13399	0.999212	0.000264	0.000262	0.000263
I29650	0.999281	0.00024	0.000239	0.000239
I29621	0.999277	0.000242	0.00024	0.000241
I29628	0.99928	0.000241	0.000239	0.00024
I29622	0.999268	0.000245	0.000243	0.000244
I29614	0.999279	0.000242	0.000239	0.00024
I29620	0.97774	0.021785	0.000237	0.000238
I29627	0.999289	0.000238	0.000236	0.000237
I29626	0.999278	0.000242	0.00024	0.000241
I12693	0.999242	0.000254	0.000251	0.000252
I29617	0.999273	0.000244	0.000241	0.000242
I29623	0.999278	0.000241	0.00024	0.000241
I29625	0.946129	0.0534	0.000235	0.000236
I10915	0.999147	0.000284	0.000285	0.000284
I13369	0.999151	0.000283	0.000284	0.000282
I12694	0.999252	0.000248	0.000251	0.000249
I13377	0.999179	0.000274	0.000274	0.000274
I25855	0.999254	0.00025	0.000247	0.000249
I25894	0.99924	0.000254	0.000252	0.000254
I29193	0.999237	0.000255	0.000253	0.000254
I29194	0.999252	0.00025	0.000248	0.00025
I12692	0.999277	0.000242	0.00024	0.000241
I25821	0.999244	0.000253	0.000251	0.000252
I25822	0.999234	0.000256	0.000256	0.000255
I29183	0.999236	0.000255	0.000253	0.000255
I29184	0.999255	0.00025	0.000247	0.000248
I13387	0.000259	0.999224	0.000258	0.000258
I26026	0.000255	0.999236	0.000254	0.000255
I26032	0.000249	0.999257	0.000247	0.000248
I26033	0.000251	0.99925	0.000249	0.00025
I26034	0.000248	0.999258	0.000247	0.000248
I26025	0.000256	0.999232	0.000255	0.000256
I26028	0.000258	0.858081	0.024556	0.117105
I26029	0.00027	0.99919	0.000269	0.00027
I26030	0.00025	0.999251	0.000249	0.00025
I26031	0.000248	0.999258	0.000247	0.000247
I26035	0.000277	0.999171	0.000275	0.000277
I26036	0.000256	0.999235	0.000255	0.000255
I26037	0.019522	0.97998	0.000248	0.000249
I26038	0.00025	0.999254	0.000248	0.000249
I26039	0.019589	0.979891	0.000259	0.00026
I26040	0.034149	0.965348	0.000251	0.000252
I26041	0.000252	0.999242	0.000254	0.000252
I26042	0.000262	0.999216	0.00026	0.000262
I26043	0.029579	0.969901	0.000259	0.000261
I26044	0.00025	0.999253	0.000248	0.000249
I26045	0.00027	0.999191	0.000269	0.00027
I26046	0.000252	0.999245	0.00025	0.000252
I26047	0.000262	0.999216	0.000261	0.000261
I26048	0.000259	0.999225	0.000257	0.000258
I26053	0.000247	0.99926	0.000246	0.000247
I26054	0.000264	0.999211	0.000262	0.000263
I26058	0.000271	0.999189	0.000269	0.000271
I26059	0.000261	0.99922	0.000259	0.00026
I26060	0.000251	0.999248	0.00025	0.000251
I10928	0.000241	0.999281	0.000239	0.00024
I10929	0.000242	0.999276	0.00024	0.000242
I10930	0.000241	0.999281	0.000239	0.00024
I10932	0.00024	0.999283	0.000238	0.000239
I10933	0.00026	0.999223	0.000258	0.000259
I13385	0.00025	0.999252	0.000248	0.000249
I25586	0.000307	0.99908	0.000305	0.000307
I25587	0.00025	0.999251	0.000249	0.00025
I25588	0.000249	0.999257	0.000247	0.000248
I25589	0.000255	0.999239	0.000253	0.000254
I25610	0.000259	0.999224	0.000258	0.000259
I25611	0.000256	0.999232	0.000255	0.000256
I25612	0.00025	0.999251	0.000249	0.00025
I25613	0.000253	0.999243	0.000251	0.000253
I25614	0.000252	0.999246	0.000251	0.000251
I25615	0.200275	0.799203	0.000261	0.000262
I25616	0.000247	0.999262	0.000245	0.000246
I25617	0.000251	0.999249	0.00025	0.00025
I25618	0.000316	0.999055	0.000314	0.000315
I25619	0.000248	0.999259	0.000247	0.000247
I25620	0.000249	0.999255	0.000248	0.000248
I25621	0.000247	0.999263	0.000245	0.000246
I25622	0.000257	0.999232	0.000255	0.000256
I25623	0.000244	0.999267	0.000246	0.000243
I25624	0.000244	0.99927	0.000242	0.000243
I25625	0.000248	0.999259	0.000246	0.000247
I25626	0.00024	0.999281	0.000239	0.00024
I25627	0.000249	0.999255	0.000248	0.000248
I25628	0.000243	0.999273	0.000242	0.000242
I25629	0.00025	0.999252	0.000248	0.00025
I25630	0.00024	0.999281	0.000239	0.00024
I25631	0.000253	0.999242	0.000251	0.000253
I25632	0.097369	0.90215	0.00024	0.000241
I25633	0.000242	0.999275	0.000241	0.000242
I25634	0.000281	0.99916	0.000279	0.00028
I25635	0.000244	0.999269	0.000243	0.000244
I25636	0.000248	0.999258	0.000246	0.000248
I25637	0.000274	0.99918	0.000272	0.000273
I25638	0.00025	0.999255	0.000247	0.000248
I25639	0.000249	0.999257	0.000247	0.000248
I25641	0.000246	0.999265	0.000244	0.000245
I25642	0.000241	0.999279	0.000239	0.00024
I25643	0.00024	0.999281	0.000239	0.00024
I25644	0.00026	0.999222	0.000258	0.00026
I25645	0.000249	0.999253	0.000248	0.000249
I25646	0.000243	0.999273	0.000241	0.000242
I25647	0.000248	0.999258	0.000246	0.000248
I25648	0.000241	0.999279	0.000239	0.00024
I25649	0.000243	0.999273	0.000241	0.000243
I25650	0.00025	0.999252	0.000248	0.00025
I25653	0.000246	0.999262	0.000246	0.000246
I25654	0.000239	0.999283	0.000239	0.000239
I25655	0.000241	0.999279	0.000239	0.000241
I25656	0.000243	0.999272	0.000242	0.000243
I25658	0.000241	0.999279	0.000239	0.00024
I25659	0.000245	0.999268	0.000243	0.000244
I25660	0.000243	0.999272	0.000242	0.000243
I25690	0.038148	0.961359	0.000247	0.000247
I25691	0.000242	0.999274	0.000241	0.000242
I25692	0.000243	0.999274	0.000241	0.000242
I25693	0.000246	0.999265	0.000244	0.000245
I25694	0.000245	0.999266	0.000244	0.000245
I25695	0.000264	0.999207	0.000265	0.000264
I25703	0.000255	0.999238	0.000253	0.000254
I25705	0.1317	0.867797	0.00025	0.000252
I25716	0.00024	0.999281	0.000239	0.00024
I25750	0.000249	0.999255	0.000249	0.000248
I25867	0.000256	0.999234	0.000254	0.000255
I25868	0.000247	0.999263	0.000245	0.000246
I25878	0.000264	0.999212	0.000262	0.000263
I25938	0.000258	0.999226	0.000258	0.000257
I25939	0.000254	0.999241	0.000252	0.000254
I25940	0.000264	0.99921	0.000262	0.000264
I25941	0.00026	0.999221	0.000259	0.00026
I25942	0.000265	0.999206	0.000264	0.000264
I25943	0.000246	0.999263	0.000245	0.000246
I25944	0.000246	0.999264	0.000245	0.000245
I25945	0.000246	0.999263	0.000245	0.000246
I25946	0.000246	0.999266	0.000244	0.000245
I25947	0.000246	0.999263	0.000245	0.000245
I25948	0.000242	0.999274	0.000241	0.000243
I25949	0.000251	0.999249	0.00025	0.00025
I25950	0.000253	0.999243	0.000251	0.000252
I25951	0.000246	0.999265	0.000244	0.000245
I25952	0.000251	0.999246	0.000252	0.000251
I25953	0.000244	0.999272	0.000242	0.000243
I25954	0.000248	0.999258	0.000246	0.000248
I25955	0.000249	0.999256	0.000247	0.000248
I25956	0.000247	0.999262	0.000245	0.000246
I25957	0.000242	0.999277	0.00024	0.000241
I25958	0.000251	0.999248	0.00025	0.000251
I25959	0.00025	0.999253	0.000248	0.000249
I25960	0.00025	0.999251	0.000249	0.00025
I25961	0.000253	0.999243	0.000252	0.000253
I25962	0.000246	0.999263	0.000245	0.000246
I25963	0.000242	0.999276	0.000241	0.000241
I25964	0.000249	0.999254	0.000248	0.000249
I25965	0.000248	0.9874	0.012105	0.000247
I25966	0.000247	0.999262	0.000245	0.000246
I25967	0.000252	0.999247	0.00025	0.000251
I25968	0.00025	0.999252	0.000249	0.000249
I25971	0.000244	0.99927	0.000243	0.000243
I25972	0.000247	0.999262	0.000246	0.000245
I25973	0.000248	0.99926	0.000246	0.000247
I25974	0.000245	0.999266	0.000244	0.000245
I25975	0.00025	0.999252	0.000248	0.00025
I25976	0.000256	0.999233	0.000255	0.000256
I25977	0.000253	0.999242	0.000252	0.000253
I25978	0.000251	0.999248	0.00025	0.000251
I25979	0.000241	0.999277	0.00024	0.000241
I25980	0.000247	0.999259	0.000246	0.000247
I25981	0.000249	0.999255	0.000248	0.000248
I25982	0.000246	0.999263	0.000244	0.000246
I25983	0.000252	0.999245	0.000251	0.000252
I25984	0.000251	0.999249	0.000249	0.000251
I25985	0.00025	0.999251	0.000249	0.00025
I25986	0.000249	0.999254	0.000248	0.000249
I25987	0.00025	0.999252	0.000249	0.000249
I25988	0.000256	0.999235	0.000254	0.000255
I25989	0.000248	0.999257	0.000247	0.000248
I25990	0.000262	0.999207	0.000265	0.000266
I26021	0.000259	0.999225	0.000258	0.000258
I26022	0.000244	0.99927	0.000243	0.000244
I26023	0.000251	0.999246	0.000251	0.000252
I26061	0.000249	0.999253	0.000249	0.000249
I26062	0.000258	0.99923	0.000256	0.000257
I26063	0.000272	0.999186	0.00027	0.000271
I26064	0.000249	0.999256	0.000247	0.000248
I26066	0.000259	0.999226	0.000257	0.000258
I26067	0.000245	0.999266	0.000244	0.000245
I26068	0.000251	0.999249	0.000249	0.00025
I26069	0.000254	0.99924	0.000252	0.000253
I26070	0.000245	0.999266	0.000244	0.000245
I26071	0.000248	0.99926	0.000246	0.000247
I26072	0.000251	0.99925	0.00025	0.00025
I26073	0.00025	0.999251	0.000249	0.00025
I26076	0.000252	0.999246	0.00025	0.000251
I26078	0.000274	0.99918	0.000272	0.000274
I29648	0.000238	0.999289	0.000236	0.000237
I12687	0.000241	0.999278	0.00024	0.000241
I13370	0.000254	0.999238	0.000256	0.000252
I13374	0.000273	0.999182	0.000272	0.000273
I13388	0.000251	0.999248	0.000251	0.000251
I25592	0.000247	0.999262	0.000245	0.000246
I25593	0.000252	0.999247	0.00025	0.000251
I25594	0.000253	0.999243	0.000251	0.000253
I25595	0.00025	0.999251	0.000249	0.00025
I25596	0.000249	0.999257	0.000247	0.000248
I25597	0.000249	0.999256	0.000247	0.000248
I25598	0.000263	0.999214	0.000261	0.000262
I25599	0.000247	0.999262	0.000245	0.000246
I25600	0.000243	0.999272	0.000242	0.000243
I25601	0.000247	0.999263	0.000245	0.000246
I25602	0.000254	0.99924	0.000252	0.000254
I25604	0.000253	0.999243	0.000251	0.000253
I25605	0.00026	0.999222	0.000258	0.00026
I25606	0.000266	0.999205	0.000264	0.000265
I25607	0.00026	0.999223	0.000258	0.000259
I25608	0.000255	0.999236	0.000254	0.000255
I25609	0.00025	0.999252	0.000248	0.000249
I25661	0.000243	0.999274	0.000241	0.000242
I25662	0.000243	0.999271	0.000242	0.000243
I25663	0.000242	0.999276	0.00024	0.000242
I25664	0.000249	0.999256	0.000247	0.000248
I25665	0.032083	0.967432	0.000242	0.000244
I25666	0.028273	0.971217	0.000254	0.000256
I25709	0.000256	0.999234	0.000254	0.000256
I25710	0.000253	0.999243	0.000251	0.000252
I25712	0.000256	0.999234	0.000254	0.000256
I29188	0.000243	0.999273	0.000241	0.000242
I29189	0.000261	0.999218	0.00026	0.000261
I25575	0.00025	0.999252	0.000248	0.00025
I25576	0.000253	0.999243	0.000251	0.000253
I25577	0.000255	0.999236	0.000253	0.000255
I25578	0.00027	0.999189	0.000272	0.000269
I25579	0.000261	0.999217	0.00026	0.000262
I25580	0.000263	0.999213	0.000261	0.000263
I25581	0.000245	0.999266	0.000244	0.000245
I25583	0.050163	0.949342	0.000247	0.000248
I25584	0.000243	0.999272	0.000242	0.000243
I25585	0.00028	0.999157	0.000283	0.000279
I13389	0.000262	0.999214	0.000261	0.000262

## Sheet: S7_fSTRUCT_K5
Supplemental Table 7. Admixture coefficients from fastStructure assuming a number of clusters of K=5, and based on one SNP per locus from all P.feriarum (Range-wide data set).
ID_Number	Cluster_1	Cluster_2	Cluster_3	Cluster_4	Cluster_5
I12696	0.956568	0.042845	0.000196	0.000196	0.000196
I29186	0.99921	0.000198	0.000198	0.000198	0.000198
I29187	0.999235	0.000191	0.000191	0.000191	0.000191
I29598	0.999223	0.000194	0.000194	0.000194	0.000194
I22316	0.866907	0.132449	0.000215	0.000215	0.000215
I22325	0.999171	0.000207	0.000207	0.000207	0.000207
I22297	0.99917	0.000207	0.000207	0.000207	0.000207
I13406	0.999113	0.000222	0.000222	0.000222	0.000222
I22246	0.948711	0.05065	0.000213	0.000213	0.000213
I22247	0.999178	0.000206	0.000205	0.000205	0.000206
I22248	0.941407	0.000212	0.057957	0.000212	0.000212
I22304	0.999164	0.000209	0.000209	0.000209	0.000209
I22321	0.999157	0.000211	0.000211	0.000211	0.000211
I13405	0.999191	0.000202	0.000202	0.000202	0.000202
I22284	0.99918	0.000205	0.000205	0.000205	0.000205
I21168	0.99919	0.000203	0.000203	0.000203	0.000202
I22303	0.999161	0.00021	0.00021	0.00021	0.00021
I22281	0.999172	0.000207	0.000207	0.000207	0.000207
I12671	0.999202	0.0002	0.0002	0.0002	0.0002
I29218	0.999151	0.000212	0.000212	0.000212	0.000212
I22282	0.999166	0.000208	0.000208	0.000209	0.000209
I29652	0.99923	0.000192	0.000193	0.000193	0.000192
I12113	0.999247	0.000188	0.000188	0.000188	0.000188
I12114	0.999238	0.00019	0.000191	0.000191	0.000191
I12115	0.999245	0.000189	0.000189	0.000189	0.000189
I12116	0.999245	0.000189	0.000189	0.000189	0.000189
I12117	0.999235	0.000191	0.000191	0.000191	0.000191
I12118	0.999236	0.000191	0.000191	0.000191	0.000191
I12119	0.99924	0.00019	0.00019	0.00019	0.00019
I12120	0.999257	0.000186	0.000186	0.000186	0.000186
I12121	0.999241	0.00019	0.00019	0.00019	0.00019
I12122	0.999243	0.000189	0.000189	0.000189	0.000189
I12123	0.999261	0.000185	0.000185	0.000185	0.000185
I12124	0.99924	0.00019	0.00019	0.00019	0.00019
I12698	0.999243	0.000189	0.000189	0.000189	0.000189
I29653	0.999226	0.000193	0.000193	0.000193	0.000193
I29651	0.999254	0.000187	0.000187	0.000187	0.000186
I12697	0.999224	0.000194	0.000194	0.000194	0.000194
I29659	0.999245	0.000189	0.000189	0.000189	0.000189
I29660	0.999226	0.000194	0.000193	0.000194	0.000194
I29677	0.999244	0.000189	0.000189	0.000189	0.000189
I12718	0.999245	0.000189	0.000189	0.000189	0.000189
I29657	0.80265	0.000191	0.196776	0.000191	0.000191
I29675	0.744306	0.000191	0.000191	0.000191	0.25512
I12673	0.999233	0.000192	0.000192	0.000192	0.000192
I12674	0.999223	0.000194	0.000194	0.000194	0.000194
I29658	0.940121	0.000192	0.059303	0.000192	0.000192
I12672	0.999225	0.000194	0.000194	0.000194	0.000194
I13368	0.129661	0.339875	0.530061	0.000201	0.000202
I29632	0.000183	0.000183	0.765949	0.233502	0.000183
I29631	0.036244	0.177232	0.556974	0.229371	0.000179
I29633	0.000184	0.000184	0.926183	0.073265	0.000184
I29634	0.000183	0.000184	0.999266	0.000184	0.000184
I12688	0.000192	0.000192	0.999233	0.000192	0.000192
I12689	0.000187	0.281366	0.35153	0.366729	0.000188
I29670	0.000184	0.448018	0.342714	0.2089	0.000184
I29671	0.000185	0.443657	0.555787	0.000186	0.000186
I22238	0.00021	0.000209	0.999162	0.000209	0.000209
I13397	0.0002	0.0002	0.999199	0.0002	0.0002
I22237	0.000201	0.000201	0.999196	0.000201	0.000201
I12705	0.000188	0.000189	0.999246	0.000189	0.000189
I13407	0.000203	0.000204	0.999186	0.000204	0.000204
I13396	0.0002	0.0002	0.999199	0.0002	0.0002
I13394	0.000193	0.000193	0.87808	0.000193	0.121341
I29662	0.039202	0.000186	0.960239	0.000186	0.000186
I12684	0.000186	0.118272	0.88117	0.000186	0.000186
I13383	0.000191	0.000191	0.757819	0.241609	0.000191
I13384	0.000197	0.000197	0.862033	0.000197	0.137376
I13393	0.000195	0.000195	0.803533	0.195882	0.000195
I13400	0.000195	0.000195	0.999219	0.000195	0.000195
I29665	0.065477	0.933956	0.000189	0.000189	0.000189
I29680	0.070668	0.834715	0.000188	0.094241	0.000188
I29644	0.000185	0.99926	0.000186	0.000185	0.000185
I12695	0.000191	0.999237	0.000191	0.000191	0.000191
I29638	0.085884	0.91356	0.000185	0.000185	0.000185
I29639	0.094469	0.693427	0.21174	0.000182	0.000182
I13398	0.055514	0.943889	0.000199	0.000199	0.000199
I29667	0.000183	0.999267	0.000183	0.000183	0.000183
I29666	0.314769	0.684678	0.000186	0.000181	0.000186
I12713	0.042039	0.957398	0.000188	0.000188	0.000188
I29223	0.116555	0.88288	0.000188	0.000188	0.000188
I29224	0.000184	0.999246	0.00019	0.00019	0.00019
I13403	0.000197	0.999212	0.000197	0.000197	0.000197
I12683	0.000198	0.999209	0.000198	0.000198	0.000198
I10905	0.000193	0.687184	0.312238	0.000193	0.000193
I10907	0.000191	0.748657	0.25077	0.000191	0.000191
I12685	0.000189	0.999244	0.000189	0.000189	0.000189
I13245	0.000189	0.927742	0.07169	0.000189	0.000189
I13246	0.052095	0.604897	0.128675	0.000194	0.214138
I13248	0.000205	0.999181	0.000205	0.000205	0.000205
I13249	0.000195	0.880524	0.118891	0.000195	0.000195
I13270	0.000191	0.999234	0.000192	0.000192	0.000192
I13273	0.000183	0.999266	0.000184	0.000184	0.000184
I13274	0.000185	0.726958	0.272488	0.000185	0.000185
I13275	0.047389	0.952007	0.000201	0.000201	0.000201
I13277	0.000186	0.95475	0.000186	0.044692	0.000186
I13250	0.026385	0.765425	0.0002	0.0002	0.20779
I10904	0.000187	0.999251	0.000187	0.000187	0.000187
I27674	0.083197	0.916146	0.000219	0.000219	0.000219
I13247	0.000185	0.999261	0.000185	0.000185	0.000185
I13243	0.000203	0.781268	0.000203	0.000203	0.218123
I13269	0.000203	0.832436	0.110744	0.056413	0.000203
I12714	0.034159	0.965254	0.000195	0.000195	0.000196
I12715	0.000189	0.929399	0.000188	0.070035	0.000189
I29664	0.060302	0.939135	0.000188	0.000188	0.000188
I29663	0.000185	0.999262	0.000184	0.000184	0.000184
I29225	0.000186	0.999254	0.000187	0.000187	0.000187
I29645	0.000187	0.978048	0.021393	0.000186	0.000186
I29599	0.000186	0.999254	0.000187	0.000187	0.000187
I29679	0.000183	0.999269	0.000183	0.000183	0.000183
I29674	0.000182	0.932881	0.000183	0.066571	0.000183
I29649	0.000184	0.999264	0.000184	0.000184	0.000184
I29220	0.000192	0.943613	0.000192	0.000192	0.055812
I25913	0.000189	0.826612	0.000189	0.000189	0.17282
I13279	0.000185	0.999259	0.000185	0.000185	0.000185
I25928	0.000195	0.999218	0.000195	0.000196	0.000195
I13330	0.000188	0.999247	0.000188	0.000188	0.000188
I12677	0.000189	0.999243	0.000189	0.000189	0.000189
I29610	0.000187	0.62644	0.000187	0.206321	0.166865
I29608	0.000182	0.863945	0.000182	0.000182	0.135509
I29661	0.358697	0.160692	0.480237	0.000187	0.000187
I13271	0.00019	0.99924	0.00019	0.00019	0.00019
I13276	0.000185	0.892847	0.000185	0.000185	0.106597
I29195	0.000189	0.999243	0.000189	0.000189	0.000189
I12679	0.000193	0.999226	0.000194	0.000194	0.000194
I12699	0.000205	0.999178	0.000205	0.000206	0.000206
I13378	0.000209	0.880378	0.00021	0.118994	0.00021
I29196	0.000196	0.999217	0.000196	0.000196	0.000196
I12680	0.000189	0.999242	0.00019	0.00019	0.00019
I25918	0.000193	0.999227	0.000193	0.000193	0.000193
I25896	0.000213	0.999147	0.000213	0.000213	0.000213
I25903	0.000208	0.999166	0.000209	0.000209	0.000208
I25897	0.000206	0.999175	0.000207	0.000206	0.000206
I25917	0.000189	0.999242	0.00019	0.00019	0.00019
I25899	0.000203	0.999186	0.000203	0.000203	0.000204
I25901	0.000201	0.999194	0.000202	0.000202	0.000202
I25916	0.000187	0.999253	0.000187	0.000187	0.000187
I25898	0.000209	0.999162	0.000209	0.00021	0.00021
I25904	0.000195	0.999218	0.000195	0.000195	0.000195
I29221	0.000188	0.999249	0.000188	0.000188	0.000188
I12708	0.000185	0.999259	0.000185	0.000186	0.000185
I12717	0.000187	0.917642	0.000188	0.081796	0.000188
I25895	0.000205	0.999178	0.000206	0.000206	0.000206
I25900	0.0002	0.999199	0.0002	0.0002	0.0002
I25906	0.000206	0.962729	0.000206	0.036653	0.000206
I25907	0.000208	0.999166	0.000208	0.000209	0.000209
I25908	0.000202	0.999191	0.000202	0.000202	0.000202
I25909	0.000203	0.999188	0.000203	0.000203	0.000203
I25910	0.000199	0.999205	0.000199	0.000199	0.000199
I25911	0.000188	0.999248	0.000188	0.000188	0.000188
I25912	0.000188	0.999248	0.000188	0.000188	0.000188
I25914	0.00019	0.99924	0.00019	0.00019	0.00019
I25915	0.000187	0.999251	0.000187	0.000187	0.000187
I25919	0.000191	0.999234	0.000191	0.000192	0.000191
I25921	0.000195	0.999218	0.000195	0.000196	0.000195
I25923	0.000189	0.999243	0.000189	0.000189	0.000189
I25924	0.00019	0.934722	0.00019	0.064709	0.00019
I26080	0.000191	0.999234	0.000191	0.000191	0.000191
I29678	0.00019	0.999239	0.00019	0.00019	0.00019
I25902	0.000222	0.99911	0.000223	0.000223	0.000222
I29637	0.000186	0.92039	0.000186	0.079051	0.000187
I29643	0.00018	0.999279	0.00018	0.00018	0.00018
I25931	0.000205	0.999182	0.000205	0.000204	0.000204
I12716	0.000188	0.947313	0.000189	0.052122	0.000189
I13317	0.000186	0.999255	0.000186	0.000186	0.000186
I10919	0.000205	0.999178	0.000206	0.000206	0.000206
I13257	0.000198	0.999206	0.000198	0.000198	0.000198
I25930	0.000199	0.999202	0.0002	0.0002	0.0002
I13255	0.000192	0.999232	0.000192	0.000192	0.000192
I25889	0.000192	0.999233	0.000192	0.000192	0.000192
I10921	0.000196	0.999215	0.000196	0.000196	0.000196
I13319	0.000186	0.999255	0.000186	0.000186	0.000186
I13253	0.000203	0.999186	0.000204	0.000203	0.000203
I13259	0.000193	0.999226	0.000194	0.000194	0.000194
I13260	0.000188	0.999246	0.000189	0.000189	0.000189
I13263	0.00019	0.99924	0.00019	0.00019	0.00019
I13264	0.000246	0.999014	0.000246	0.000247	0.000246
I25880	0.000195	0.850229	0.000195	0.149185	0.000195
I25884	0.000196	0.999217	0.000196	0.000196	0.000196
I25887	0.000197	0.918454	0.000197	0.080956	0.000197
I25933	0.000195	0.999219	0.000195	0.000195	0.000195
I10916	0.000187	0.999251	0.000187	0.000188	0.000187
I10917	0.000185	0.999258	0.000186	0.000185	0.000185
I10918	0.000187	0.99925	0.000188	0.000188	0.000188
I13252	0.000201	0.999195	0.000201	0.000201	0.000201
I13254	0.000202	0.999191	0.000202	0.000202	0.000202
I13262	0.000191	0.999236	0.000191	0.000191	0.000191
I13265	0.000189	0.999242	0.00019	0.00019	0.00019
I13266	0.000185	0.999258	0.000185	0.000185	0.000185
I13267	0.000194	0.999224	0.000194	0.000194	0.000194
I13278	0.000186	0.999255	0.000186	0.000186	0.000186
I13286	0.000193	0.999227	0.000193	0.000193	0.000193
I13293	0.000189	0.999243	0.000189	0.000189	0.000189
I13318	0.000194	0.999225	0.000194	0.000194	0.000194
I13322	0.000182	0.99927	0.000183	0.000183	0.000183
I13332	0.00021	0.999158	0.000211	0.000211	0.000211
I13333	0.000188	0.953901	0.000188	0.045536	0.000188
I13365	0.000228	0.999089	0.000228	0.000228	0.000228
I25879	0.000195	0.933036	0.000195	0.066378	0.000195
I25881	0.000196	0.999217	0.000196	0.000196	0.000196
I25882	0.000189	0.999242	0.00019	0.00019	0.00019
I25885	0.000194	0.999225	0.000194	0.000194	0.000194
I25886	0.000192	0.999232	0.000192	0.000192	0.000192
I25888	0.0002	0.999199	0.0002	0.0002	0.0002
I25890	0.000197	0.999211	0.000197	0.000197	0.000197
I25925	0.000187	0.99925	0.000188	0.000188	0.000188
I25926	0.000194	0.999221	0.000195	0.000195	0.000195
I25927	0.000198	0.999206	0.000198	0.000199	0.000199
I25929	0.000194	0.999225	0.000194	0.000194	0.000194
I25932	0.000193	0.999227	0.000193	0.000193	0.000193
I25934	0.000197	0.999213	0.000197	0.000197	0.000197
I25935	0.0002	0.999199	0.0002	0.0002	0.0002
I25936	0.0002	0.9992	0.0002	0.0002	0.0002
I25937	0.000197	0.99921	0.000198	0.000198	0.000198
I26081	0.0002	0.999201	0.0002	0.0002	0.0002
I26082	0.000191	0.999237	0.000191	0.000191	0.000191
I29197	0.00019	0.999238	0.000191	0.000191	0.000191
I12686	0.000187	0.99925	0.000188	0.000188	0.000188
I29641	0.000185	0.999259	0.000185	0.000185	0.000185
I12681	0.000189	0.999245	0.000189	0.000189	0.000189
I29640	0.000189	0.959653	0.000189	0.039779	0.000189
I29656	0.000184	0.999265	0.000184	0.000184	0.000184
I29606	0.000181	0.999274	0.000182	0.000182	0.000182
I29607	0.000184	0.999262	0.000185	0.000184	0.000185
I29685	0.000187	0.874759	0.000187	0.000187	0.12468
I29609	0.000186	0.850994	0.000186	0.000186	0.148449
I12682	0.000183	0.999266	0.000184	0.000183	0.000184
I29602	0.000182	0.764702	0.000183	0.000183	0.234751
I29642	0.000198	0.925951	0.000198	0.073454	0.000198
I12701	0.000186	0.835091	0.000186	0.164352	0.000186
I12702	0.000186	0.999255	0.000186	0.000187	0.000187
I12703	0.000191	0.999236	0.000191	0.000191	0.000191
I12707	0.000185	0.000185	0.570254	0.42919	0.000185
I29595	0.000181	0.000181	0.693735	0.305721	0.000181
I29655	0.000182	0.000183	0.48319	0.516263	0.000183
I29668	0.000184	0.191464	0.133262	0.369025	0.306066
I12678	0.000188	0.000188	0.167139	0.459773	0.372712
I29636	0.000184	0.000184	0.4272	0.177997	0.394436
I29669	0.000181	0.172788	0.2541	0.000181	0.57275
I29605	0.000185	0.382505	0.103165	0.401457	0.112688
I29615	0.000186	0.000186	0.352224	0.409522	0.237882
I29616	0.000184	0.000184	0.326758	0.514419	0.158456
I13390	0.000191	0.000191	0.523832	0.475595	0.000191
I13391	0.000197	0.109781	0.372304	0.372046	0.145672
I13376	0.000199	0.0002	0.500889	0.185704	0.313008
I29191	0.000194	0.188559	0.070411	0.168601	0.572236
I29601	0.000194	0.000194	0.378907	0.512853	0.107851
I25891	0.000212	0.000212	0.577103	0.422261	0.000212
I25838	0.000192	0.243287	0.123879	0.000192	0.632451
I11180	0.000345	0.24849	0.25271	0.000346	0.498109
I13372	0.000201	0.000201	0.586911	0.412486	0.000201
I25892	0.000193	0.238542	0.37093	0.000193	0.390142
I12704	0.00019	0.000191	0.602652	0.396776	0.000191
I13392	0.000191	0.000191	0.642822	0.356604	0.000191
I13380	0.000194	0.000194	0.607851	0.391567	0.000194
I29686	0.000188	0.614302	0.000189	0.000188	0.385134
I25830	0.000194	0.369431	0.000194	0.402605	0.227577
I10922	0.00019	0.00019	0.498408	0.501022	0.00019
I10924	0.000186	0.000186	0.632458	0.366984	0.000186
I10925	0.000189	0.00019	0.621087	0.165985	0.21255
I10927	0.00019	0.000191	0.661591	0.000191	0.337837
I12709	0.000185	0.000186	0.701975	0.297468	0.000186
I13401	0.000204	0.000205	0.504791	0.201808	0.292992
I13381	0.000192	0.338921	0.215255	0.445441	0.000192
I25829	0.000194	0.383363	0.098958	0.309124	0.20836
I29604	0.000184	0.000184	0.231438	0.000184	0.768011
I29672	0.000184	0.000184	0.614838	0.198116	0.186678
I29603	0.000184	0.524904	0.000185	0.474543	0.000185
I29635	0.000188	0.000189	0.686236	0.313198	0.000189
I25824	0.000185	0.240607	0.176842	0.211654	0.370713
I12710	0.000182	0.000182	0.437985	0.367331	0.194319
I12711	0.000187	0.000187	0.52099	0.478449	0.000187
I25873	0.000191	0.000191	0.636797	0.362629	0.000191
I25843	0.000193	0.000193	0.000193	0.078229	0.921191
I25831	0.000191	0.259866	0.000191	0.177096	0.562656
I12700	0.000186	0.000186	0.000186	0.264656	0.734786
I29600	0.00021	0.00021	0.079564	0.00021	0.919806
I13375	0.00021	0.00021	0.00021	0.174688	0.824683
I13379	0.000188	0.000188	0.205959	0.000188	0.793476
I29594	0.000274	0.000274	0.000274	0.000274	0.998904
I13373	0.000194	0.000195	0.000195	0.000195	0.999222
I13408	0.000195	0.000195	0.000195	0.000195	0.99922
I29597	0.00019	0.00019	0.00019	0.00019	0.99924
I29596	0.000187	0.000187	0.000187	0.000188	0.999251
I12675	0.000187	0.000187	0.000187	0.000188	0.999251
I29180	0.000218	0.000219	0.000219	0.020277	0.979068
I29681	0.000185	0.000185	0.000185	0.000185	0.99926
I29630	0.000183	0.000183	0.000183	0.000183	0.999268
I25842	0.000195	0.000195	0.000195	0.052918	0.946497
I25874	0.000193	0.000193	0.000193	0.000193	0.999227
I10912	0.000186	0.000186	0.000186	0.000186	0.999255
I10913	0.000185	0.000185	0.000185	0.128456	0.870988
I10914	0.000183	0.000183	0.000183	0.000183	0.999269
I11155	0.000186	0.000186	0.000186	0.000186	0.999255
I12712	0.000187	0.000187	0.000187	0.000187	0.999251
I13367	0.000253	0.000253	0.000253	0.049308	0.949933
I29684	0.000183	0.000183	0.000183	0.000183	0.999267
I12691	0.000195	0.000195	0.000195	0.000195	0.999219
I29181	0.000188	0.000188	0.000188	0.000188	0.999247
I29182	0.000186	0.000187	0.000187	0.000187	0.999253
I13409	0.000229	0.000229	0.000229	0.118679	0.880634
I29682	0.000183	0.000183	0.000183	0.000183	0.999269
I29683	0.000182	0.000183	0.000183	0.03015	0.969303
I12125	0.000182	0.000182	0.000182	0.000182	0.999272
I12126	0.000181	0.000182	0.000182	0.000182	0.999274
I12127	0.000194	0.000194	0.000194	0.000194	0.999225
I12128	0.000192	0.000192	0.000192	0.000192	0.999232
I29619	0.000182	0.000183	0.000183	0.000183	0.99927
I29624	0.000184	0.000184	0.000184	0.000184	0.999266
I29629	0.000183	0.000184	0.000184	0.000184	0.999265
I12690	0.000185	0.000186	0.000186	0.000186	0.999258
I12676	0.000192	0.000192	0.000192	0.000192	0.999233
I29618	0.000184	0.000183	0.000184	0.000184	0.999265
I25840	0.000189	0.000189	0.000189	0.000189	0.999244
I25837	0.000192	0.000192	0.000192	0.000192	0.999233
I29611	0.000181	0.082755	0.000181	0.269629	0.647254
I29613	0.000184	0.000183	0.037536	0.000183	0.961914
I25844	0.000194	0.000193	0.000194	0.045689	0.95373
I13404	0.000203	0.220266	0.000204	0.000204	0.779123
I29612	0.000186	0.000186	0.000186	0.15207	0.847373
I25839	0.00019	0.00019	0.132586	0.00019	0.866844
I25841	0.00019	0.159967	0.00019	0.00019	0.839463
I13402	0.000195	0.088749	0.000196	0.000196	0.910664
I13399	0.000201	0.000201	0.000201	0.000201	0.999197
I29650	0.000182	0.000183	0.000183	0.000183	0.99927
I29621	0.000184	0.000184	0.000184	0.000185	0.999262
I29628	0.000183	0.000183	0.000184	0.000184	0.999266
I29622	0.000186	0.000186	0.000186	0.000187	0.999254
I29614	0.000184	0.000184	0.000184	0.000184	0.999265
I29620	0.000182	0.000182	0.000182	0.077051	0.922404
I29627	0.000181	0.000181	0.000181	0.000181	0.999275
I29626	0.000184	0.000184	0.000184	0.000184	0.999264
I12693	0.000193	0.000193	0.000193	0.000194	0.999226
I29617	0.000185	0.000185	0.000185	0.000186	0.999258
I29623	0.000184	0.000184	0.000184	0.000184	0.999264
I29625	0.00018	0.00018	0.00018	0.000205	0.999254
I10915	0.000216	0.000216	0.000216	0.000216	0.999135
I13369	0.000215	0.000215	0.000215	0.000215	0.999142
I12694	0.00019	0.000189	0.000189	0.000189	0.999242
I13377	0.000207	0.000208	0.000208	0.000208	0.999169
I25855	0.00019	0.00019	0.00019	0.00019	0.999239
I25894	0.000193	0.000193	0.000193	0.000193	0.999227
I29193	0.000194	0.000194	0.000194	0.000194	0.999223
I29194	0.00019	0.00019	0.00019	0.00019	0.999239
I12692	0.000184	0.000184	0.000184	0.000184	0.999265
I25821	0.000193	0.000193	0.000193	0.000193	0.999229
I25822	0.000195	0.000195	0.000195	0.000195	0.99922
I29183	0.000194	0.000195	0.000195	0.000195	0.999222
I29184	0.000189	0.00019	0.00019	0.00019	0.999242
I13387	0.000197	0.000197	0.000197	0.999212	0.000197
I26026	0.000194	0.000195	0.000195	0.999222	0.000195
I26032	0.000189	0.00019	0.00019	0.999241	0.00019
I26033	0.000191	0.000191	0.000191	0.999236	0.000191
I26034	0.000189	0.000189	0.000189	0.999242	0.00019
I26025	0.000195	0.000196	0.000196	0.999217	0.000196
I26028	0.000197	0.000197	0.201853	0.797557	0.000197
I26029	0.000206	0.000207	0.000207	0.999174	0.000207
I26030	0.000191	0.000191	0.000191	0.999237	0.000191
I26031	0.000189	0.000189	0.000189	0.999245	0.000189
I26035	0.000211	0.000212	0.000212	0.999154	0.000212
I26036	0.000195	0.000195	0.000195	0.99922	0.000195
I26037	0.00019	0.00019	0.00019	0.999238	0.000191
I26038	0.00019	0.00019	0.00019	0.999239	0.00019
I26039	0.000199	0.000199	0.000199	0.999205	0.000199
I26040	0.000192	0.000193	0.000193	0.99923	0.000193
I26041	0.000193	0.000192	0.000193	0.99923	0.000192
I26042	0.000199	0.0002	0.0002	0.999201	0.0002
I26043	0.000199	0.000199	0.000199	0.999203	0.0002
I26044	0.00019	0.000191	0.000191	0.999237	0.000191
I26045	0.000206	0.000206	0.000206	0.999175	0.000206
I26046	0.000192	0.000192	0.000192	0.999231	0.000192
I26047	0.0002	0.0002	0.0002	0.9992	0.0002
I26048	0.000197	0.000198	0.000198	0.99921	0.000198
I26053	0.000189	0.000189	0.000189	0.999245	0.000189
I26054	0.000201	0.000201	0.000201	0.999195	0.000202
I26058	0.000206	0.000206	0.000206	0.999175	0.000206
I26059	0.000199	0.000199	0.000199	0.999204	0.000199
I26060	0.000191	0.000192	0.000192	0.999233	0.000192
I10928	0.000183	0.000183	0.000183	0.999267	0.000183
I10929	0.000184	0.000185	0.000185	0.999261	0.000185
I10930	0.000183	0.000183	0.000183	0.999267	0.000183
I10932	0.000182	0.000183	0.000183	0.999269	0.000183
I10933	0.000198	0.000198	0.000198	0.999208	0.000198
I13385	0.00019	0.000191	0.000191	0.999238	0.000191
I25586	0.000234	0.000235	0.000234	0.999062	0.000235
I25587	0.000191	0.000191	0.000191	0.999235	0.000191
I25588	0.000189	0.00019	0.000189	0.999242	0.00019
I25589	0.000194	0.000194	0.000194	0.999224	0.000194
I25610	0.000198	0.000198	0.000198	0.999209	0.000198
I25611	0.000195	0.000196	0.000196	0.999218	0.000196
I25612	0.000191	0.000191	0.000191	0.999236	0.000191
I25613	0.000193	0.000193	0.000193	0.999228	0.000193
I25614	0.000192	0.000192	0.000192	0.999232	0.000192
I25615	0.000199	0.000199	0.084325	0.807541	0.107736
I25616	0.000188	0.000188	0.000188	0.999249	0.000188
I25617	0.000191	0.000192	0.000192	0.999234	0.000192
I25618	0.00024	0.000241	0.000241	0.999038	0.000241
I25619	0.000189	0.000189	0.000189	0.999244	0.000189
I25620	0.00019	0.00019	0.00019	0.999241	0.00019
I25621	0.000188	0.000188	0.000188	0.999248	0.000188
I25622	0.000196	0.000196	0.000196	0.999216	0.000196
I25623	0.000187	0.000186	0.000186	0.999254	0.000186
I25624	0.000186	0.000186	0.000186	0.999256	0.000186
I25625	0.000189	0.000189	0.000189	0.999244	0.000189
I25626	0.000183	0.000183	0.000183	0.999267	0.000183
I25627	0.00019	0.00019	0.00019	0.999241	0.00019
I25628	0.000185	0.000185	0.000185	0.999259	0.000185
I25629	0.00019	0.00019	0.00019	0.999239	0.00019
I25630	0.000183	0.000183	0.000183	0.999268	0.000183
I25631	0.000192	0.000193	0.000193	0.99923	0.000193
I25632	0.000184	0.000184	0.000184	0.911006	0.088443
I25633	0.000185	0.000185	0.000185	0.999261	0.000185
I25634	0.000214	0.000214	0.000214	0.999143	0.000214
I25635	0.000186	0.000186	0.000186	0.999257	0.000186
I25636	0.000189	0.000189	0.000189	0.999243	0.000189
I25637	0.000209	0.000209	0.000209	0.999165	0.000209
I25638	0.00019	0.00019	0.00019	0.99924	0.00019
I25639	0.000189	0.000189	0.000189	0.999244	0.000189
I25641	0.000187	0.000187	0.000187	0.99925	0.000188
I25642	0.000184	0.000184	0.000184	0.999264	0.000184
I25643	0.000183	0.000183	0.000183	0.999268	0.000183
I25644	0.000199	0.000199	0.000199	0.999204	0.000199
I25645	0.00019	0.000191	0.000191	0.999238	0.000191
I25646	0.000185	0.000185	0.000185	0.999259	0.000186
I25647	0.000189	0.000189	0.000189	0.999243	0.000189
I25648	0.000184	0.000184	0.000184	0.999264	0.000184
I25649	0.000185	0.000185	0.000185	0.999259	0.000185
I25650	0.00019	0.000191	0.000191	0.999238	0.000191
I25653	0.000188	0.000188	0.000188	0.999249	0.000188
I25654	0.000182	0.000183	0.000183	0.99927	0.000183
I25655	0.000183	0.000184	0.000184	0.999265	0.000184
I25656	0.000185	0.000186	0.000186	0.999257	0.000186
I25658	0.000183	0.000184	0.000184	0.999265	0.000184
I25659	0.000186	0.000187	0.000187	0.999254	0.000187
I25660	0.000186	0.000186	0.000186	0.999257	0.000186
I25690	0.000188	0.000189	0.000189	0.963014	0.036421
I25691	0.000185	0.000185	0.000185	0.999261	0.000185
I25692	0.000185	0.000185	0.000185	0.99926	0.000185
I25693	0.000187	0.000187	0.000187	0.999251	0.000187
I25694	0.000187	0.000187	0.000187	0.999251	0.000187
I25695	0.000202	0.000202	0.000202	0.999193	0.000202
I25703	0.000194	0.000194	0.000195	0.999222	0.000195
I25705	0.000192	0.000192	0.000192	0.910292	0.089132
I25716	0.000183	0.000183	0.000183	0.999267	0.000183
I25750	0.00019	0.00019	0.00019	0.999242	0.00019
I25867	0.000195	0.000195	0.000195	0.999219	0.000195
I25868	0.000188	0.000188	0.000188	0.999248	0.000188
I25878	0.000201	0.000201	0.000201	0.999195	0.000201
I25938	0.000197	0.000197	0.000197	0.999212	0.000197
I25939	0.000193	0.000193	0.000193	0.999228	0.000193
I25940	0.000201	0.000201	0.000201	0.999194	0.000201
I25941	0.000198	0.000199	0.000199	0.999205	0.000199
I25942	0.000202	0.000202	0.000202	0.999192	0.000202
I25943	0.000187	0.000188	0.000188	0.999249	0.000188
I25944	0.000187	0.000188	0.000188	0.999249	0.000188
I25945	0.000187	0.000188	0.000187	0.99925	0.000188
I25946	0.000187	0.000187	0.000187	0.999252	0.000187
I25947	0.000188	0.000188	0.000188	0.999249	0.000188
I25948	0.000185	0.000185	0.000185	0.99926	0.000185
I25949	0.000191	0.000191	0.000191	0.999236	0.000191
I25950	0.000192	0.000193	0.000193	0.999229	0.000193
I25951	0.000187	0.000188	0.000188	0.999249	0.000188
I25952	0.000192	0.000192	0.000192	0.999232	0.000192
I25953	0.000185	0.000186	0.000186	0.999257	0.000186
I25954	0.000189	0.000189	0.000189	0.999243	0.000189
I25955	0.000189	0.00019	0.00019	0.999242	0.00019
I25956	0.000188	0.000188	0.000188	0.999248	0.000188
I25957	0.000184	0.000184	0.000184	0.999264	0.000184
I25958	0.000191	0.000191	0.000191	0.999234	0.000191
I25959	0.00019	0.00019	0.00019	0.999239	0.00019
I25960	0.000191	0.000191	0.000191	0.999236	0.000191
I25961	0.000193	0.000193	0.000193	0.999229	0.000193
I25962	0.000188	0.000188	0.000188	0.999249	0.000188
I25963	0.000184	0.000185	0.000185	0.999261	0.000185
I25964	0.00019	0.00019	0.00019	0.999238	0.000191
I25965	0.00019	0.000189	0.000189	0.999242	0.000189
I25966	0.000188	0.000188	0.000188	0.999247	0.000189
I25967	0.000192	0.000192	0.000192	0.999232	0.000192
I25968	0.000191	0.000191	0.000191	0.999237	0.000191
I25971	0.000186	0.000186	0.000186	0.999256	0.000186
I25972	0.000187	0.000187	0.000187	0.999251	0.000187
I25973	0.000188	0.000189	0.000189	0.999245	0.000189
I25974	0.000187	0.000187	0.000187	0.999251	0.000187
I25975	0.00019	0.000191	0.000191	0.999238	0.000191
I25976	0.000195	0.000195	0.000195	0.999219	0.000195
I25977	0.000193	0.000193	0.000193	0.999227	0.000193
I25978	0.000192	0.000192	0.000192	0.999233	0.000192
I25979	0.000184	0.000184	0.000184	0.999264	0.000184
I25980	0.000189	0.000189	0.000189	0.999245	0.000189
I25981	0.00019	0.00019	0.00019	0.999241	0.00019
I25982	0.000187	0.000188	0.000187	0.99925	0.000188
I25983	0.000192	0.000193	0.000193	0.999229	0.000193
I25984	0.000191	0.000192	0.000192	0.999234	0.000192
I25985	0.000191	0.000191	0.000191	0.999236	0.000191
I25986	0.00019	0.00019	0.00019	0.999239	0.00019
I25987	0.000191	0.000191	0.000191	0.999237	0.000191
I25988	0.000195	0.000195	0.000195	0.999219	0.000195
I25989	0.000189	0.000189	0.000189	0.999242	0.00019
I25990	0.000201	0.000201	0.000201	0.999195	0.000201
I26021	0.000195	0.000195	0.000195	0.99922	0.000195
I26022	0.000186	0.000186	0.000186	0.999255	0.000187
I26023	0.000192	0.000192	0.000192	0.999232	0.000192
I26061	0.00019	0.00019	0.00019	0.999239	0.00019
I26062	0.000196	0.000196	0.000196	0.999215	0.000197
I26063	0.000207	0.000207	0.000207	0.99917	0.000208
I26064	0.00019	0.00019	0.00019	0.999241	0.00019
I26066	0.000197	0.000197	0.000197	0.99921	0.000198
I26067	0.000187	0.000187	0.000187	0.999252	0.000187
I26068	0.000191	0.000192	0.000192	0.999234	0.000192
I26069	0.000194	0.000194	0.000194	0.999225	0.000194
I26070	0.000187	0.000187	0.000187	0.999252	0.000187
I26071	0.000188	0.000189	0.000189	0.999245	0.000189
I26072	0.000191	0.000192	0.000192	0.999234	0.000192
I26073	0.000191	0.000191	0.000191	0.999236	0.000191
I26076	0.000192	0.000192	0.000192	0.999231	0.000193
I26078	0.000209	0.000209	0.000209	0.999165	0.000209
I29648	0.000181	0.000181	0.000181	0.999274	0.000182
I12687	0.000184	0.000184	0.000184	0.999264	0.000184
I13370	0.000193	0.000193	0.000194	0.999226	0.000194
I13374	0.000208	0.000209	0.000209	0.999165	0.000209
I13388	0.000191	0.000191	0.000191	0.999235	0.000191
I25592	0.000188	0.000188	0.000188	0.999247	0.000189
I25593	0.000192	0.000192	0.000192	0.999232	0.000192
I25594	0.000193	0.000193	0.000193	0.999228	0.000193
I25595	0.000191	0.000191	0.000191	0.999237	0.000191
I25596	0.000189	0.00019	0.00019	0.999242	0.00019
I25597	0.000189	0.00019	0.00019	0.999242	0.00019
I25598	0.0002	0.000201	0.000201	0.999198	0.000201
I25599	0.000188	0.000188	0.000188	0.999247	0.000188
I25600	0.000185	0.000186	0.000186	0.999258	0.000186
I25601	0.000188	0.000188	0.000188	0.999248	0.000188
I25602	0.000193	0.000194	0.000194	0.999225	0.000194
I25604	0.000192	0.000193	0.000193	0.999229	0.000193
I25605	0.000198	0.000198	0.000198	0.999207	0.000198
I25606	0.000203	0.000203	0.000203	0.999189	0.000203
I25607	0.000198	0.000198	0.000198	0.999208	0.000198
I25608	0.000195	0.000195	0.000195	0.999221	0.000195
I25609	0.000191	0.000191	0.000191	0.999237	0.000191
I25661	0.000185	0.000185	0.000185	0.99926	0.000185
I25662	0.000185	0.000186	0.000186	0.999257	0.000186
I25663	0.000184	0.000185	0.000185	0.999261	0.000185
I25664	0.000189	0.00019	0.00019	0.999241	0.00019
I25665	0.000186	0.000186	0.000186	0.999256	0.000186
I25666	0.000194	0.000195	0.000194	0.999222	0.000195
I25709	0.000195	0.000196	0.000196	0.999218	0.000196
I25710	0.000193	0.000193	0.000193	0.999228	0.000193
I25712	0.000195	0.000195	0.000195	0.99922	0.000195
I29188	0.000185	0.000185	0.000185	0.999259	0.000186
I29189	0.000199	0.000199	0.000199	0.999202	0.0002
I25575	0.00019	0.000191	0.000191	0.999238	0.000191
I25576	0.000193	0.000193	0.000193	0.999228	0.000193
I25577	0.000194	0.000194	0.000194	0.999223	0.000194
I25578	0.000207	0.000206	0.000206	0.999175	0.000206
I25579	0.000199	0.0002	0.0002	0.999202	0.0002
I25580	0.0002	0.000201	0.000201	0.999198	0.000201
I25581	0.000187	0.000187	0.000187	0.999251	0.000187
I25583	0.000189	0.00019	0.00019	0.999241	0.00019
I25584	0.000185	0.000186	0.000186	0.999257	0.000186
I25585	0.000214	0.000213	0.000213	0.999146	0.000213
I13389	0.0002	0.0002	0.0002	0.999199	0.0002

## Sheet: S8_fSTRUCT_K6
Supplemental Table 8. Admixture coefficients from fastStructure assuming a number of clusters of K=6, and based on one SNP per locus from all P.feriarum (Range-wide data set).
ID_Number	Cluster_1	Cluster_2	Cluster_3	Cluster_4	Cluster_5	Cluster_6
I12696	0.042725	0.00016	0.00016	0.00016	0.00016	0.956635
I29186	0.000162	0.000162	0.000162	0.000162	0.000161	0.999192
I29187	0.000157	0.000157	0.000157	0.000157	0.000156	0.999217
I29598	0.000159	0.000159	0.000159	0.000159	0.000158	0.999205
I22316	0.133783	0.000176	0.000176	0.000176	0.000175	0.865515
I22325	0.00017	0.00017	0.00017	0.00017	0.000169	0.999152
I22297	0.054283	0.00017	0.00017	0.00017	0.000169	0.945039
I13406	0.000182	0.000182	0.000182	0.000182	0.000181	0.999093
I22246	0.051641	0.000174	0.000174	0.000174	0.000174	0.947662
I22247	0.000168	0.000168	0.000168	0.000168	0.000168	0.999159
I22248	0.098865	0.000174	0.000174	0.000174	0.000173	0.900442
I22304	0.000171	0.000171	0.000171	0.000171	0.00017	0.999145
I22321	0.000173	0.000173	0.000173	0.000173	0.000172	0.999138
I13405	0.000166	0.000166	0.000166	0.000166	0.000165	0.999172
I22284	0.000168	0.000168	0.000168	0.000168	0.000167	0.999161
I21168	0.000166	0.000166	0.000166	0.000166	0.000165	0.999171
I22303	0.000172	0.000172	0.000172	0.000172	0.000171	0.999142
I22281	0.00017	0.00017	0.00017	0.00017	0.000169	0.999153
I12671	0.000164	0.000163	0.000163	0.000163	0.000163	0.999183
I29218	0.000174	0.000174	0.000174	0.000174	0.000173	0.999131
I22282	0.000171	0.000171	0.000171	0.000171	0.00017	0.999147
I29652	0.000158	0.000158	0.000158	0.000158	0.000157	0.999212
I12113	0.000154	0.000154	0.000154	0.000154	0.000154	0.999229
I12114	0.000156	0.000156	0.000156	0.000156	0.000155	0.999221
I12115	0.000155	0.000155	0.000155	0.000155	0.000154	0.999227
I12116	0.000155	0.000155	0.000155	0.000155	0.000154	0.999227
I12117	0.000157	0.000157	0.000157	0.000157	0.000156	0.999217
I12118	0.000156	0.000156	0.000156	0.000156	0.000156	0.999218
I12119	0.000156	0.000156	0.000156	0.000156	0.000155	0.999223
I12120	0.000152	0.000152	0.000152	0.000152	0.000151	0.99924
I12121	0.000156	0.000156	0.000156	0.000156	0.000155	0.999223
I12122	0.000155	0.000155	0.000155	0.000155	0.000154	0.999226
I12123	0.000151	0.000151	0.000151	0.000151	0.000151	0.999244
I12124	0.000156	0.000156	0.000156	0.000156	0.000155	0.999222
I12698	0.000155	0.000155	0.000155	0.000155	0.000154	0.999226
I29653	0.000159	0.000159	0.000158	0.000159	0.000158	0.999208
I29651	0.000153	0.000153	0.000153	0.000153	0.000152	0.999237
I12697	0.000159	0.000159	0.000159	0.000159	0.000158	0.999207
I29659	0.000155	0.000155	0.000155	0.000155	0.000154	0.999227
I29660	0.000159	0.000159	0.000159	0.000159	0.000158	0.999208
I29677	0.000155	0.000155	0.000155	0.000155	0.000154	0.999227
I12718	0.000155	0.000155	0.000155	0.000155	0.000154	0.999227
I29657	0.20714	0.000157	0.000157	0.000157	0.000156	0.792235
I29675	0.000157	0.000157	0.000157	0.261498	0.000156	0.737875
I12673	0.000157	0.000157	0.000157	0.000157	0.000156	0.999216
I12674	0.000159	0.000159	0.000159	0.000159	0.000158	0.999205
I29658	0.000157	0.000157	0.06874	0.000157	0.000156	0.930632
I12672	0.000159	0.000159	0.000159	0.000159	0.000158	0.999207
I13368	0.402992	0.000165	0.495919	0.000165	0.000164	0.100595
I29632	0.00015	0.00015	0.999252	0.00015	0.000149	0.00015
I29631	0.000151	0.254783	0.744614	0.000151	0.00015	0.000151
I29633	0.000151	0.000151	0.999248	0.000151	0.00015	0.000151
I29634	0.00015	0.00015	0.999249	0.00015	0.000149	0.00015
I12688	0.000157	0.000157	0.999215	0.000157	0.000156	0.000157
I12689	0.370001	0.378685	0.250854	0.000154	0.000153	0.000154
I29670	0.676349	0.000151	0.323049	0.000151	0.00015	0.000151
I29671	0.362873	0.000152	0.449277	0.187395	0.000151	0.000152
I22238	0.000172	0.000171	0.999144	0.000172	0.00017	0.000171
I13397	0.000164	0.000164	0.99918	0.000164	0.000163	0.000164
I22237	0.000165	0.000165	0.999177	0.000165	0.000164	0.000165
I12705	0.000155	0.000155	0.999228	0.000155	0.000154	0.000154
I13407	0.000167	0.000167	0.999167	0.000167	0.000166	0.000167
I13396	0.000164	0.000164	0.99918	0.000164	0.000163	0.000164
I13394	0.000158	0.000158	0.760108	0.23926	0.000157	0.000158
I29662	0.000153	0.000153	0.999238	0.000153	0.000152	0.000153
I12684	0.000152	0.000152	0.99924	0.000152	0.000151	0.000152
I13383	0.000156	0.000156	0.99922	0.000156	0.000155	0.000156
I13384	0.000161	0.000161	0.726998	0.272358	0.00016	0.000161
I13393	0.00016	0.00016	0.999202	0.00016	0.000159	0.00016
I13400	0.00016	0.00016	0.999201	0.00016	0.000159	0.00016
I29665	0.936116	0.000155	0.000155	0.000155	0.000154	0.063265
I29680	0.811883	0.000155	0.1875	0.000154	0.000154	0.000154
I29644	0.999245	0.000151	0.000151	0.000151	0.000151	0.000151
I12695	0.999221	0.000156	0.000156	0.000156	0.000156	0.000155
I29638	0.916405	0.000152	0.000152	0.000152	0.000151	0.082989
I29639	0.822115	0.000149	0.082226	0.000149	0.000149	0.095212
I13398	0.942023	0.000163	0.000163	0.000163	0.000163	0.057326
I29667	0.99925	0.00015	0.00015	0.00015	0.000149	0.00015
I29666	0.687498	0.000153	0.000153	0.000153	0.000152	0.311892
I12713	0.954176	0.000154	0.000154	0.000154	0.000153	0.04521
I29223	0.884655	0.000154	0.000154	0.000154	0.000154	0.114729
I29224	0.999223	0.000155	0.000155	0.000155	0.000155	0.000156
I13403	0.999194	0.000161	0.000161	0.000161	0.000161	0.000161
I12683	0.999191	0.000162	0.000162	0.000162	0.000161	0.000162
I10905	0.701035	0.000158	0.298334	0.000158	0.000157	0.000158
I10907	0.731262	0.000156	0.268114	0.000156	0.000156	0.000156
I12685	0.90188	0.000155	0.097501	0.000155	0.000154	0.000155
I13245	0.909913	0.000155	0.089467	0.000155	0.000154	0.000155
I13246	0.514105	0.000159	0.233984	0.215587	0.000158	0.036006
I13248	0.999162	0.000168	0.000168	0.000168	0.000167	0.000168
I13249	0.819739	0.00016	0.179622	0.00016	0.000159	0.00016
I13270	0.999216	0.000157	0.000157	0.000157	0.000156	0.000157
I13273	0.999249	0.00015	0.00015	0.00015	0.00015	0.00015
I13274	0.802129	0.000151	0.197267	0.000151	0.000151	0.000151
I13275	0.999176	0.000165	0.000164	0.000165	0.000164	0.000166
I13277	0.93278	0.000152	0.066612	0.000152	0.000151	0.000152
I13250	0.662793	0.000164	0.160502	0.176214	0.000163	0.000164
I10904	0.999234	0.000153	0.000153	0.000153	0.000153	0.000153
I27674	0.78301	0.000179	0.216274	0.000179	0.000179	0.000179
I13247	0.999245	0.000151	0.000151	0.000151	0.000151	0.000151
I13243	0.799738	0.000166	0.000167	0.199597	0.000166	0.000166
I13269	0.999168	0.000166	0.000166	0.000166	0.000166	0.000166
I12714	0.807673	0.00016	0.191687	0.00016	0.000159	0.00016
I12715	0.727914	0.000155	0.271467	0.000155	0.000154	0.000155
I29664	0.939445	0.000154	0.000154	0.000154	0.000153	0.059941
I29663	0.999246	0.000151	0.000151	0.000151	0.00015	0.000151
I29225	0.999236	0.000153	0.000153	0.000153	0.000152	0.000153
I29645	0.999237	0.000153	0.000153	0.000153	0.000152	0.000153
I29599	0.999237	0.000153	0.000152	0.000153	0.000152	0.000153
I29679	0.999252	0.00015	0.00015	0.00015	0.000149	0.00015
I29674	0.999253	0.00015	0.00015	0.00015	0.000149	0.00015
I29649	0.999247	0.000151	0.000151	0.000151	0.00015	0.000151
I29220	0.999217	0.000157	0.000157	0.000157	0.000156	0.000157
I25913	0.999225	0.000155	0.000155	0.000155	0.000154	0.000155
I13279	0.999242	0.000152	0.000152	0.000152	0.000151	0.000152
I25928	0.999201	0.00016	0.00016	0.00016	0.000159	0.00016
I13330	0.99923	0.000154	0.000154	0.000154	0.000153	0.000154
I12677	0.999226	0.000155	0.000155	0.000155	0.000154	0.000155
I29610	0.628005	0.190874	0.000153	0.180661	0.000153	0.000153
I29608	0.807244	0.000149	0.000149	0.19216	0.000149	0.000149
I29661	0.000153	0.000153	0.679039	0.000153	0.000152	0.320349
I13271	0.999222	0.000156	0.000156	0.000156	0.000155	0.000156
I13276	0.999243	0.000152	0.000151	0.000151	0.000151	0.000152
I29195	0.999226	0.000155	0.000155	0.000155	0.000154	0.000155
I12679	0.999208	0.000159	0.000159	0.000159	0.000158	0.000158
I12699	0.999159	0.000168	0.000168	0.000168	0.000168	0.000168
I13378	0.893523	0.105791	0.000172	0.000172	0.000171	0.000172
I29196	0.999199	0.00016	0.00016	0.00016	0.00016	0.00016
I12680	0.999224	0.000155	0.000155	0.000155	0.000155	0.000155
I25918	0.99921	0.000158	0.000158	0.000158	0.000157	0.000158
I25896	0.999128	0.000175	0.000175	0.000175	0.000174	0.000175
I25903	0.999147	0.000171	0.000171	0.000171	0.00017	0.000171
I25897	0.999156	0.000169	0.000169	0.000169	0.000168	0.000169
I25917	0.999224	0.000155	0.000155	0.000155	0.000154	0.000155
I25899	0.999168	0.000167	0.000167	0.000167	0.000166	0.000167
I25901	0.999176	0.000165	0.000165	0.000165	0.000164	0.000165
I25916	0.999237	0.000153	0.000153	0.000153	0.000152	0.000153
I25898	0.999144	0.000172	0.000171	0.000172	0.000171	0.000171
I25904	0.999201	0.00016	0.00016	0.00016	0.000159	0.00016
I29221	0.999231	0.000154	0.000154	0.000154	0.000153	0.000154
I12708	0.999242	0.000152	0.000152	0.000152	0.000151	0.000152
I12717	0.999232	0.000154	0.000154	0.000154	0.000153	0.000154
I25895	0.999159	0.000168	0.000168	0.000168	0.000167	0.000168
I25900	0.99918	0.000164	0.000164	0.000164	0.000163	0.000164
I25906	0.999157	0.000169	0.000169	0.000169	0.000168	0.000169
I25907	0.999147	0.000171	0.000171	0.000171	0.00017	0.000171
I25908	0.999172	0.000166	0.000166	0.000166	0.000165	0.000166
I25909	0.999169	0.000166	0.000166	0.000166	0.000165	0.000166
I25910	0.999187	0.000163	0.000163	0.000163	0.000162	0.000163
I25911	0.999231	0.000154	0.000154	0.000154	0.000153	0.000154
I25912	0.999231	0.000154	0.000154	0.000154	0.000153	0.000154
I25914	0.999222	0.000156	0.000156	0.000156	0.000155	0.000156
I25915	0.999234	0.000153	0.000153	0.000153	0.000153	0.000153
I25919	0.999217	0.000157	0.000157	0.000157	0.000156	0.000157
I25921	0.9992	0.00016	0.00016	0.00016	0.000159	0.00016
I25923	0.999225	0.000155	0.000155	0.000155	0.000154	0.000155
I25924	0.93886	0.060519	0.000155	0.000155	0.000155	0.000155
I26080	0.999217	0.000157	0.000157	0.000157	0.000156	0.000157
I29678	0.999221	0.000156	0.000156	0.000156	0.000155	0.000156
I25902	0.99909	0.000182	0.000182	0.000182	0.000181	0.000182
I29637	0.93754	0.06185	0.000153	0.000153	0.000152	0.000153
I29643	0.999262	0.000148	0.000148	0.000148	0.000147	0.000148
I25931	0.999164	0.000167	0.000168	0.000167	0.000166	0.000168
I12716	0.999228	0.000155	0.000154	0.000155	0.000154	0.000154
I13317	0.999238	0.000153	0.000153	0.000153	0.000152	0.000152
I10919	0.999159	0.000168	0.000168	0.000168	0.000167	0.000168
I13257	0.999188	0.000163	0.000163	0.000163	0.000162	0.000162
I25930	0.999184	0.000164	0.000163	0.000163	0.000163	0.000163
I13255	0.999214	0.000157	0.000157	0.000157	0.000157	0.000157
I25889	0.999216	0.000157	0.000157	0.000157	0.000156	0.000157
I10921	0.999198	0.000161	0.000161	0.000161	0.00016	0.000161
I13319	0.999238	0.000153	0.000152	0.000153	0.000152	0.000152
I13253	0.999167	0.000167	0.000167	0.000167	0.000166	0.000167
I13259	0.999208	0.000159	0.000159	0.000159	0.000158	0.000158
I13260	0.999228	0.000155	0.000154	0.000154	0.000154	0.000154
I13263	0.999223	0.000156	0.000156	0.000156	0.000155	0.000156
I13264	0.998992	0.000202	0.000202	0.000202	0.000201	0.000202
I25880	0.863248	0.136112	0.00016	0.00016	0.000159	0.00016
I25884	0.999199	0.00016	0.00016	0.00016	0.000159	0.00016
I25887	0.935216	0.06414	0.000161	0.000161	0.00016	0.000161
I25933	0.999201	0.00016	0.00016	0.00016	0.000159	0.00016
I10916	0.999234	0.000153	0.000153	0.000153	0.000152	0.000153
I10917	0.999241	0.000152	0.000152	0.000152	0.000151	0.000152
I10918	0.999232	0.000154	0.000154	0.000154	0.000153	0.000154
I13252	0.999177	0.000165	0.000165	0.000165	0.000164	0.000165
I13254	0.999172	0.000166	0.000166	0.000166	0.000165	0.000166
I13262	0.999218	0.000156	0.000156	0.000156	0.000156	0.000156
I13265	0.999224	0.000155	0.000155	0.000155	0.000155	0.000155
I13266	0.999241	0.000152	0.000152	0.000152	0.000151	0.000152
I13267	0.999207	0.000159	0.000159	0.000159	0.000158	0.000159
I13278	0.999238	0.000153	0.000153	0.000153	0.000152	0.000152
I13286	0.99921	0.000158	0.000158	0.000158	0.000157	0.000158
I13293	0.999226	0.000155	0.000155	0.000155	0.000154	0.000155
I13318	0.999207	0.000159	0.000159	0.000159	0.000158	0.000159
I13322	0.999253	0.00015	0.00015	0.00015	0.000149	0.000149
I13332	0.999138	0.000173	0.000172	0.000173	0.000172	0.000172
I13333	0.999231	0.000154	0.000154	0.000154	0.000153	0.000154
I13365	0.999068	0.000187	0.000187	0.000187	0.000186	0.000187
I25879	0.999201	0.00016	0.00016	0.00016	0.000159	0.00016
I25881	0.999199	0.00016	0.00016	0.00016	0.00016	0.00016
I25882	0.999224	0.000155	0.000155	0.000155	0.000154	0.000155
I25885	0.999207	0.000159	0.000159	0.000159	0.000158	0.000159
I25886	0.999214	0.000157	0.000157	0.000157	0.000157	0.000157
I25888	0.99918	0.000164	0.000164	0.000164	0.000163	0.000164
I25890	0.999193	0.000162	0.000162	0.000162	0.000161	0.000162
I25925	0.999233	0.000154	0.000154	0.000154	0.000153	0.000154
I25926	0.999204	0.000159	0.000159	0.000159	0.000159	0.000159
I25927	0.999188	0.000163	0.000162	0.000163	0.000162	0.000162
I25929	0.999208	0.000159	0.000159	0.000159	0.000158	0.000159
I25932	0.99921	0.000158	0.000158	0.000158	0.000158	0.000158
I25934	0.999195	0.000161	0.000161	0.000161	0.00016	0.000161
I25935	0.999181	0.000164	0.000164	0.000164	0.000163	0.000164
I25936	0.999182	0.000164	0.000164	0.000164	0.000163	0.000164
I25937	0.999191	0.000162	0.000162	0.000162	0.000161	0.000162
I26081	0.999182	0.000164	0.000164	0.000164	0.000163	0.000164
I26082	0.99922	0.000156	0.000156	0.000156	0.000155	0.000156
I29197	0.99922	0.000156	0.000156	0.000156	0.000155	0.000156
I12686	0.999233	0.000154	0.000154	0.000154	0.000153	0.000154
I29641	0.999242	0.000152	0.000152	0.000152	0.000151	0.000152
I12681	0.999227	0.000155	0.000155	0.000155	0.000154	0.000155
I29640	0.964305	0.035076	0.000155	0.000155	0.000154	0.000155
I29656	0.999248	0.000151	0.000151	0.000151	0.00015	0.000151
I29606	0.999257	0.000149	0.000149	0.000149	0.000148	0.000149
I29607	0.999245	0.000151	0.000151	0.000151	0.00015	0.000151
I29685	0.812034	0.000153	0.000153	0.187354	0.000152	0.000153
I29609	0.799112	0.000152	0.000152	0.20028	0.000151	0.000152
I12682	0.999249	0.00015	0.00015	0.00015	0.00015	0.00015
I29602	0.70856	0.00015	0.00015	0.290843	0.000149	0.000149
I29642	0.926237	0.000163	0.000162	0.073114	0.000162	0.000162
I12701	0.822166	0.000152	0.000152	0.177226	0.000151	0.000152
I12702	0.907069	0.092323	0.000152	0.000152	0.000152	0.000152
I12703	0.999218	0.000157	0.000156	0.000157	0.000156	0.000156
I12707	0.000152	0.11642	0.000152	0.882974	0.000151	0.000152
I29595	0.000149	0.000149	0.000148	0.999258	0.000148	0.000148
I29655	0.00015	0.226008	0.00015	0.773395	0.000149	0.000149
I29668	0.213565	0.000151	0.000151	0.785833	0.00015	0.000151
I12678	0.000154	0.299842	0.000154	0.699542	0.000153	0.000154
I29636	0.199557	0.000151	0.000151	0.799842	0.00015	0.000151
I29669	0.238033	0.000149	0.000149	0.761374	0.000148	0.000148
I29605	0.373658	0.269931	0.000152	0.355957	0.000151	0.000152
I29615	0.129209	0.000153	0.000153	0.870182	0.000152	0.000152
I29616	0.000151	0.405392	0.110785	0.483372	0.00015	0.000151
I13390	0.000157	0.203031	0.000157	0.796344	0.000156	0.000157
I13391	0.177465	0.000162	0.000162	0.821889	0.000161	0.000162
I13376	0.148964	0.000164	0.000163	0.850383	0.000163	0.000163
I29191	0.165934	0.000159	0.000159	0.833431	0.000158	0.000159
I29601	0.185737	0.288668	0.000159	0.525118	0.000158	0.000159
I25891	0.000174	0.215581	0.000174	0.783725	0.000173	0.000174
I25838	0.219279	0.000157	0.000157	0.780093	0.000156	0.000157
I11180	0.315803	0.000283	0.000283	0.683065	0.000282	0.000283
I13372	0.264398	0.126515	0.000165	0.608594	0.000164	0.000165
I25892	0.294895	0.000158	0.000158	0.704474	0.000157	0.000158
I12704	0.000156	0.159335	0.140051	0.700147	0.000156	0.000156
I13392	0.287947	0.13755	0.000157	0.574035	0.000156	0.000157
I13380	0.336464	0.133338	0.000159	0.529722	0.000158	0.000159
I29686	0.504378	0.000154	0.000154	0.495006	0.000154	0.000154
I25830	0.34251	0.368504	0.000159	0.28851	0.000158	0.000159
I10922	0.000156	0.140304	0.000156	0.859074	0.000155	0.000156
I10924	0.079409	0.000152	0.000152	0.919983	0.000151	0.000152
I10925	0.000155	0.000155	0.000155	0.999224	0.000155	0.000155
I10927	0.000156	0.000156	0.000156	0.99922	0.000155	0.000156
I12709	0.000152	0.000152	0.000152	0.999239	0.000152	0.000152
I13401	0.000168	0.000168	0.000168	0.999162	0.000167	0.000168
I13381	0.406531	0.27907	0.000157	0.313929	0.000156	0.000157
I25829	0.367988	0.182121	0.000159	0.449416	0.000158	0.000159
I29604	0.00015	0.00015	0.00015	0.999249	0.00015	0.00015
I29672	0.000151	0.110495	0.385078	0.503976	0.00015	0.000151
I29603	0.491993	0.421848	0.000151	0.085706	0.00015	0.000151
I29635	0.000155	0.400337	0.599046	0.000155	0.000154	0.000154
I25824	0.280136	0.000152	0.000152	0.719258	0.000151	0.000152
I12710	0.000149	0.151834	0.000149	0.847569	0.000148	0.000149
I12711	0.000153	0.164456	0.000153	0.834931	0.000153	0.000153
I25873	0.000157	0.000157	0.000157	0.999217	0.000156	0.000157
I25843	0.000158	0.000158	0.000158	0.99921	0.000157	0.000158
I25831	0.191679	0.118323	0.000157	0.68953	0.000156	0.000156
I12700	0.000152	0.000152	0.000152	0.99924	0.000151	0.000152
I29600	0.000172	0.000172	0.000172	0.999142	0.000171	0.000172
I13375	0.000172	0.112787	0.000171	0.886528	0.000171	0.000171
I13379	0.000154	0.000154	0.041793	0.957591	0.000153	0.000154
I29594	0.000224	0.000224	0.000224	0.998879	0.000223	0.000224
I13373	0.000159	0.000159	0.000159	0.999204	0.000159	0.000159
I13408	0.00016	0.00016	0.00016	0.999202	0.000159	0.00016
I29597	0.000156	0.000156	0.000156	0.999223	0.000155	0.000156
I29596	0.000153	0.000153	0.000153	0.999234	0.000153	0.000153
I12675	0.000153	0.000153	0.000153	0.999234	0.000152	0.000153
I29180	0.000179	0.000179	0.000179	0.999106	0.000178	0.000179
I29681	0.000152	0.000152	0.000152	0.999243	0.000151	0.000152
I29630	0.00015	0.00015	0.00015	0.999252	0.000149	0.00015
I25842	0.00016	0.00016	0.00016	0.999202	0.000159	0.00016
I25874	0.000158	0.000158	0.000158	0.99921	0.000157	0.000158
I10912	0.000153	0.000153	0.000152	0.999238	0.000152	0.000152
I10913	0.000152	0.000152	0.000152	0.999242	0.000151	0.000152
I10914	0.00015	0.00015	0.00015	0.999252	0.000149	0.00015
I11155	0.000153	0.000153	0.000153	0.999238	0.000152	0.000152
I12712	0.000153	0.000153	0.000153	0.999234	0.000152	0.000153
I13367	0.000207	0.000207	0.000207	0.998965	0.000206	0.000207
I29684	0.00015	0.00015	0.00015	0.999251	0.000149	0.00015
I12691	0.00016	0.00016	0.00016	0.999201	0.000159	0.00016
I29181	0.000154	0.000154	0.000154	0.99923	0.000153	0.000154
I29182	0.000153	0.000153	0.000153	0.999236	0.000152	0.000153
I13409	0.000188	0.000188	0.000187	0.999064	0.000186	0.000187
I29682	0.00015	0.00015	0.00015	0.999252	0.000149	0.00015
I29683	0.00015	0.00015	0.00015	0.999253	0.000149	0.000149
I12125	0.000149	0.000149	0.000149	0.999255	0.000148	0.000149
I12126	0.000149	0.000149	0.000149	0.999257	0.000148	0.000149
I12127	0.000159	0.000159	0.000159	0.999207	0.000158	0.000159
I12128	0.000157	0.000157	0.000157	0.999215	0.000156	0.000157
I29619	0.00015	0.00015	0.00015	0.999253	0.000149	0.00015
I29624	0.00015	0.00015	0.00015	0.999249	0.000149	0.00015
I29629	0.000151	0.000151	0.000151	0.999248	0.00015	0.00015
I12690	0.000152	0.000152	0.000152	0.999241	0.000151	0.000152
I12676	0.000157	0.000157	0.000157	0.999216	0.000156	0.000157
I29618	0.00015	0.00015	0.00015	0.999249	0.000149	0.00015
I25840	0.000155	0.000155	0.000155	0.999227	0.000154	0.000155
I25837	0.000157	0.000157	0.000157	0.999215	0.000156	0.000157
I29611	0.000149	0.199166	0.000148	0.800241	0.000148	0.000148
I29613	0.00015	0.00015	0.00015	0.99925	0.000149	0.00015
I25844	0.000159	0.000159	0.000159	0.999208	0.000158	0.000159
I13404	0.157371	0.000167	0.000167	0.841963	0.000166	0.000167
I29612	0.000152	0.000152	0.000152	0.999241	0.000151	0.000152
I25839	0.000156	0.000156	0.000156	0.999223	0.000155	0.000156
I25841	0.000156	0.000156	0.000156	0.999223	0.000155	0.000156
I13402	0.00016	0.00016	0.00016	0.999199	0.000159	0.00016
I13399	0.000164	0.000164	0.000164	0.999179	0.000163	0.000164
I29650	0.00015	0.00015	0.00015	0.999253	0.000149	0.00015
I29621	0.000151	0.000151	0.000151	0.999245	0.00015	0.000151
I29628	0.00015	0.00015	0.00015	0.999249	0.000149	0.00015
I29622	0.000153	0.000153	0.000153	0.999237	0.000152	0.000153
I29614	0.000151	0.000151	0.000151	0.999248	0.00015	0.000151
I29620	0.000149	0.000149	0.000149	0.999256	0.000148	0.000149
I29627	0.000148	0.000149	0.000148	0.999259	0.000148	0.000148
I29626	0.000151	0.000151	0.000151	0.999247	0.00015	0.000151
I12693	0.000159	0.000159	0.000159	0.999208	0.000158	0.000158
I29617	0.000152	0.000152	0.000152	0.999241	0.000151	0.000152
I29623	0.000151	0.000151	0.000151	0.999248	0.00015	0.000151
I29625	0.000148	0.000148	0.000148	0.999262	0.000147	0.000148
I10915	0.000177	0.000177	0.000177	0.999115	0.000176	0.000177
I13369	0.000176	0.000176	0.000176	0.999122	0.000175	0.000176
I12694	0.000155	0.000155	0.000155	0.999225	0.000154	0.000155
I13377	0.00017	0.00017	0.00017	0.999151	0.000169	0.00017
I25855	0.000156	0.000156	0.000156	0.999222	0.000155	0.000156
I25894	0.000158	0.000158	0.000158	0.99921	0.000157	0.000158
I29193	0.000159	0.000159	0.000159	0.999205	0.000158	0.000159
I29194	0.000156	0.000156	0.000156	0.999221	0.000155	0.000156
I12692	0.000151	0.000151	0.000151	0.999248	0.00015	0.000151
I25821	0.000158	0.000158	0.000158	0.999211	0.000157	0.000158
I25822	0.00016	0.00016	0.00016	0.999202	0.000159	0.00016
I29183	0.000159	0.000159	0.000159	0.999204	0.000159	0.000159
I29184	0.000155	0.000155	0.000155	0.999224	0.000154	0.000155
I13387	0.000161	0.999194	0.000161	0.000161	0.00016	0.000161
I26026	0.000159	0.999204	0.000159	0.000159	0.000158	0.000159
I26032	0.000156	0.999223	0.000156	0.000156	0.000155	0.000155
I26033	0.000156	0.999219	0.000156	0.000157	0.000155	0.000156
I26034	0.000155	0.999225	0.000155	0.000155	0.000154	0.000155
I26025	0.00016	0.999199	0.00016	0.00016	0.000159	0.00016
I26028	0.000161	0.979046	0.000161	0.000161	0.020309	0.000161
I26029	0.000169	0.999155	0.000169	0.000169	0.000168	0.000169
I26030	0.000156	0.999219	0.000156	0.000156	0.000155	0.000156
I26031	0.000155	0.999227	0.000155	0.000155	0.000154	0.000155
I26035	0.000174	0.999134	0.000173	0.000174	0.000172	0.000173
I26036	0.00016	0.999202	0.00016	0.00016	0.000159	0.00016
I26037	0.000156	0.999221	0.000156	0.000156	0.000155	0.000156
I26038	0.000156	0.999222	0.000156	0.000156	0.000155	0.000156
I26039	0.000163	0.999187	0.000163	0.000163	0.000162	0.000163
I26040	0.000158	0.999213	0.000158	0.000158	0.000157	0.000158
I26041	0.000158	0.999213	0.000158	0.000158	0.000157	0.000158
I26042	0.000164	0.999182	0.000164	0.000164	0.000163	0.000164
I26043	0.000163	0.999185	0.000163	0.000163	0.000162	0.000163
I26044	0.000156	0.999219	0.000156	0.000156	0.000155	0.000156
I26045	0.000169	0.999156	0.000169	0.000169	0.000168	0.000169
I26046	0.000158	0.999213	0.000158	0.000158	0.000157	0.000158
I26047	0.000164	0.999181	0.000164	0.000164	0.000163	0.000164
I26048	0.000162	0.999192	0.000162	0.000162	0.000161	0.000162
I26053	0.000155	0.999227	0.000155	0.000155	0.000154	0.000155
I26054	0.000165	0.999176	0.000165	0.000165	0.000164	0.000165
I26058	0.000169	0.999156	0.000169	0.000169	0.000168	0.000169
I26059	0.000163	0.999185	0.000163	0.000163	0.000162	0.000163
I26060	0.000157	0.999216	0.000157	0.000157	0.000156	0.000157
I10928	0.00015	0.999251	0.00015	0.00015	0.000149	0.00015
I10929	0.000151	0.999244	0.000151	0.000151	0.00015	0.000151
I10930	0.00015	0.999251	0.00015	0.00015	0.000149	0.00015
I10932	0.00015	0.999252	0.00015	0.00015	0.000149	0.00015
I10933	0.000162	0.99919	0.000162	0.000162	0.000161	0.000162
I13385	0.000156	0.99922	0.000156	0.000156	0.000155	0.000156
I25586	0.000192	0.999041	0.000192	0.000192	0.000191	0.000192
I25587	0.000157	0.999217	0.000157	0.000157	0.000156	0.000157
I25588	0.000155	0.999225	0.000155	0.000155	0.000154	0.000155
I25589	0.000159	0.999205	0.000159	0.000159	0.000158	0.000159
I25610	0.000162	0.99919	0.000162	0.000162	0.000161	0.000162
I25611	0.00016	0.999199	0.00016	0.00016	0.000159	0.00016
I25612	0.000156	0.999219	0.000156	0.000156	0.000155	0.000156
I25613	0.000158	0.99921	0.000158	0.000158	0.000157	0.000158
I25614	0.000157	0.999214	0.000157	0.000157	0.000156	0.000157
I25615	0.000163	0.802462	0.000163	0.190921	0.006127	0.000163
I25616	0.000154	0.999231	0.000154	0.000154	0.000153	0.000154
I25617	0.000157	0.999216	0.000157	0.000157	0.000156	0.000157
I25618	0.000197	0.999016	0.000197	0.000197	0.000196	0.000197
I25619	0.000155	0.999226	0.000155	0.000155	0.000154	0.000155
I25620	0.000156	0.999223	0.000156	0.000156	0.000155	0.000156
I25621	0.000154	0.99923	0.000154	0.000154	0.000153	0.000154
I25622	0.000161	0.999198	0.000161	0.000161	0.00016	0.000161
I25623	0.000153	0.999237	0.000153	0.000153	0.000152	0.000153
I25624	0.000152	0.999239	0.000152	0.000153	0.000152	0.000152
I25625	0.000155	0.999226	0.000155	0.000155	0.000154	0.000155
I25626	0.00015	0.99925	0.00015	0.00015	0.000149	0.00015
I25627	0.000156	0.999223	0.000156	0.000156	0.000155	0.000156
I25628	0.000152	0.999243	0.000152	0.000152	0.000151	0.000152
I25629	0.000156	0.999221	0.000156	0.000156	0.000155	0.000156
I25630	0.00015	0.99925	0.00015	0.00015	0.000149	0.00015
I25631	0.000158	0.999213	0.000158	0.000158	0.000157	0.000158
I25632	0.000151	0.912313	0.000151	0.087085	0.00015	0.000151
I25633	0.000151	0.999244	0.000151	0.000151	0.00015	0.000151
I25634	0.000176	0.999123	0.000176	0.000176	0.000175	0.000176
I25635	0.000152	0.99924	0.000152	0.000152	0.000151	0.000152
I25636	0.000155	0.999226	0.000155	0.000155	0.000154	0.000155
I25637	0.000171	0.999146	0.000171	0.000171	0.00017	0.000171
I25638	0.000156	0.999222	0.000156	0.000156	0.000155	0.000156
I25639	0.000155	0.999227	0.000155	0.000155	0.000154	0.000155
I25641	0.000154	0.999233	0.000154	0.000154	0.000153	0.000154
I25642	0.000151	0.999247	0.000151	0.000151	0.00015	0.000151
I25643	0.00015	0.999251	0.00015	0.00015	0.000149	0.00015
I25644	0.000163	0.999186	0.000163	0.000163	0.000162	0.000163
I25645	0.000156	0.99922	0.000156	0.000156	0.000155	0.000156
I25646	0.000152	0.999241	0.000152	0.000152	0.000151	0.000152
I25647	0.000155	0.999226	0.000155	0.000155	0.000154	0.000155
I25648	0.000151	0.999247	0.000151	0.000151	0.00015	0.000151
I25649	0.000152	0.999243	0.000152	0.000152	0.000151	0.000152
I25650	0.000156	0.99922	0.000156	0.000156	0.000155	0.000156
I25653	0.000154	0.999231	0.000154	0.000154	0.000153	0.000154
I25654	0.00015	0.999253	0.00015	0.00015	0.000149	0.000149
I25655	0.000151	0.999248	0.000151	0.000151	0.00015	0.00015
I25656	0.000152	0.99924	0.000152	0.000152	0.000151	0.000152
I25658	0.000151	0.999248	0.000151	0.000151	0.00015	0.000151
I25659	0.000153	0.999237	0.000153	0.000153	0.000152	0.000153
I25660	0.000152	0.99924	0.000152	0.000152	0.000151	0.000152
I25690	0.000154	0.999228	0.000154	0.000155	0.000154	0.000154
I25691	0.000151	0.999244	0.000151	0.000151	0.000151	0.000151
I25692	0.000152	0.999243	0.000152	0.000152	0.000151	0.000152
I25693	0.000154	0.999233	0.000154	0.000154	0.000153	0.000153
I25694	0.000154	0.999233	0.000154	0.000154	0.000153	0.000154
I25695	0.000165	0.999174	0.000165	0.000165	0.000164	0.000165
I25703	0.000159	0.999204	0.000159	0.000159	0.000158	0.000159
I25705	0.000157	0.86776	0.000157	0.131612	0.000157	0.000157
I25716	0.00015	0.999249	0.00015	0.00015	0.000149	0.00015
I25750	0.000155	0.999224	0.000155	0.000155	0.000154	0.000155
I25867	0.00016	0.999201	0.00016	0.00016	0.000159	0.00016
I25868	0.000154	0.99923	0.000154	0.000154	0.000153	0.000154
I25878	0.000165	0.999176	0.000165	0.000165	0.000164	0.000165
I25938	0.000162	0.999193	0.000162	0.000162	0.000161	0.000162
I25939	0.000158	0.99921	0.000158	0.000158	0.000157	0.000158
I25940	0.000165	0.999176	0.000165	0.000165	0.000164	0.000165
I25941	0.000163	0.999187	0.000163	0.000163	0.000162	0.000163
I25942	0.000165	0.999174	0.000165	0.000165	0.000164	0.000165
I25943	0.000154	0.999232	0.000154	0.000154	0.000153	0.000154
I25944	0.000154	0.999232	0.000154	0.000154	0.000153	0.000154
I25945	0.000154	0.999233	0.000154	0.000154	0.000153	0.000154
I25946	0.000153	0.999234	0.000153	0.000153	0.000152	0.000153
I25947	0.000154	0.999232	0.000154	0.000154	0.000153	0.000154
I25948	0.000152	0.999243	0.000152	0.000152	0.000151	0.000152
I25949	0.000157	0.999219	0.000156	0.000157	0.000156	0.000156
I25950	0.000158	0.999211	0.000158	0.000158	0.000157	0.000158
I25951	0.000154	0.999232	0.000154	0.000154	0.000153	0.000154
I25952	0.000157	0.999214	0.000157	0.000157	0.000156	0.000157
I25953	0.000152	0.99924	0.000152	0.000152	0.000151	0.000152
I25954	0.000155	0.999226	0.000155	0.000155	0.000154	0.000155
I25955	0.000155	0.999224	0.000155	0.000155	0.000154	0.000155
I25956	0.000154	0.999231	0.000154	0.000154	0.000153	0.000154
I25957	0.000151	0.999247	0.000151	0.000151	0.00015	0.000151
I25958	0.000157	0.999217	0.000157	0.000157	0.000156	0.000157
I25959	0.000156	0.999222	0.000156	0.000156	0.000155	0.000156
I25960	0.000156	0.999219	0.000156	0.000157	0.000155	0.000156
I25961	0.000158	0.999211	0.000158	0.000158	0.000157	0.000158
I25962	0.000154	0.999231	0.000154	0.000154	0.000153	0.000154
I25963	0.000151	0.999244	0.000151	0.000151	0.00015	0.000151
I25964	0.000156	0.99922	0.000156	0.000156	0.000155	0.000156
I25965	0.000155	0.999225	0.000155	0.000155	0.000155	0.000155
I25966	0.000154	0.999229	0.000154	0.000154	0.000153	0.000154
I25967	0.000157	0.999214	0.000157	0.000157	0.000156	0.000157
I25968	0.000156	0.999219	0.000156	0.000156	0.000155	0.000156
I25971	0.000153	0.999238	0.000152	0.000153	0.000152	0.000152
I25972	0.000153	0.999234	0.000153	0.000153	0.000152	0.000153
I25973	0.000155	0.999227	0.000155	0.000155	0.000154	0.000155
I25974	0.000154	0.999233	0.000154	0.000154	0.000153	0.000154
I25975	0.000156	0.99922	0.000156	0.000156	0.000155	0.000156
I25976	0.00016	0.999201	0.00016	0.00016	0.000159	0.00016
I25977	0.000159	0.999209	0.000158	0.000159	0.000157	0.000158
I25978	0.000157	0.999215	0.000157	0.000157	0.000156	0.000157
I25979	0.000151	0.999247	0.000151	0.000151	0.00015	0.000151
I25980	0.000155	0.999227	0.000155	0.000155	0.000154	0.000155
I25981	0.000156	0.999223	0.000156	0.000156	0.000155	0.000156
I25982	0.000154	0.999233	0.000154	0.000154	0.000153	0.000154
I25983	0.000158	0.999212	0.000158	0.000158	0.000157	0.000158
I25984	0.000157	0.999216	0.000157	0.000157	0.000156	0.000157
I25985	0.000156	0.999219	0.000156	0.000156	0.000155	0.000156
I25986	0.000156	0.999222	0.000156	0.000156	0.000155	0.000156
I25987	0.000156	0.999219	0.000156	0.000156	0.000156	0.000156
I25988	0.00016	0.999201	0.00016	0.00016	0.000159	0.00016
I25989	0.000155	0.999224	0.000155	0.000155	0.000154	0.000155
I25990	0.000165	0.999177	0.000165	0.000165	0.000164	0.000165
I26021	0.00016	0.999202	0.00016	0.00016	0.000159	0.00016
I26022	0.000153	0.999237	0.000153	0.000153	0.000152	0.000153
I26023	0.000157	0.999214	0.000157	0.000157	0.000156	0.000157
I26061	0.000156	0.999222	0.000156	0.000156	0.000155	0.000156
I26062	0.000161	0.999196	0.000161	0.000161	0.00016	0.000161
I26063	0.00017	0.999151	0.00017	0.00017	0.000169	0.00017
I26064	0.000156	0.999223	0.000156	0.000156	0.000155	0.000155
I26066	0.000162	0.999192	0.000162	0.000162	0.000161	0.000162
I26067	0.000153	0.999234	0.000153	0.000153	0.000152	0.000153
I26068	0.000157	0.999216	0.000157	0.000157	0.000156	0.000157
I26069	0.000159	0.999207	0.000159	0.000159	0.000158	0.000159
I26070	0.000153	0.999234	0.000153	0.000153	0.000152	0.000153
I26071	0.000155	0.999227	0.000155	0.000155	0.000154	0.000155
I26072	0.000157	0.999216	0.000157	0.000157	0.000156	0.000157
I26073	0.000156	0.999219	0.000156	0.000156	0.000156	0.000156
I26076	0.000158	0.999213	0.000158	0.000158	0.000157	0.000158
I26078	0.000171	0.999146	0.000171	0.000171	0.00017	0.000171
I29648	0.000149	0.999257	0.000149	0.000149	0.000148	0.000149
I12687	0.000151	0.999247	0.000151	0.000151	0.00015	0.000151
I13370	0.000159	0.999208	0.000159	0.000159	0.000158	0.000158
I13374	0.000171	0.999146	0.000171	0.000171	0.00017	0.000171
I13388	0.000157	0.999217	0.000157	0.000157	0.000156	0.000157
I25592	0.000154	0.999229	0.000154	0.000154	0.000153	0.000154
I25593	0.000157	0.999214	0.000157	0.000157	0.000156	0.000157
I25594	0.000158	0.99921	0.000158	0.000158	0.000157	0.000158
I25595	0.000156	0.999219	0.000156	0.000156	0.000155	0.000156
I25596	0.000155	0.999224	0.000155	0.000155	0.000154	0.000155
I25597	0.000155	0.999224	0.000155	0.000155	0.000154	0.000155
I25598	0.000164	0.999179	0.000164	0.000164	0.000163	0.000164
I25599	0.000154	0.999229	0.000154	0.000154	0.000154	0.000154
I25600	0.000152	0.99924	0.000152	0.000152	0.000152	0.000152
I25601	0.000154	0.99923	0.000154	0.000154	0.000153	0.000154
I25602	0.000159	0.999207	0.000159	0.000159	0.000158	0.000159
I25604	0.000158	0.999211	0.000158	0.000158	0.000157	0.000158
I25605	0.000163	0.999189	0.000162	0.000163	0.000162	0.000162
I25606	0.000166	0.99917	0.000166	0.000166	0.000165	0.000166
I25607	0.000162	0.99919	0.000162	0.000162	0.000161	0.000162
I25608	0.00016	0.999203	0.00016	0.00016	0.000159	0.00016
I25609	0.000156	0.999219	0.000156	0.000156	0.000155	0.000156
I25661	0.000152	0.999243	0.000152	0.000152	0.000151	0.000152
I25662	0.000152	0.99924	0.000152	0.000152	0.000151	0.000152
I25663	0.000151	0.999244	0.000151	0.000151	0.00015	0.000151
I25664	0.000156	0.999223	0.000156	0.000156	0.000155	0.000155
I25665	0.000152	0.99924	0.000152	0.000152	0.000151	0.000152
I25666	0.000159	0.999205	0.000159	0.000159	0.000158	0.000159
I25709	0.00016	0.9992	0.00016	0.00016	0.000159	0.00016
I25710	0.000158	0.99921	0.000158	0.000158	0.000157	0.000158
I25712	0.00016	0.999202	0.00016	0.00016	0.000159	0.00016
I29188	0.000152	0.999241	0.000152	0.000152	0.000151	0.000152
I29189	0.000163	0.999184	0.000163	0.000163	0.000163	0.000163
I25575	0.000156	0.99922	0.000156	0.000156	0.000155	0.000156
I25576	0.000158	0.99921	0.000158	0.000158	0.000157	0.000158
I25577	0.000159	0.999205	0.000159	0.000159	0.000158	0.000159
I25578	0.000169	0.999157	0.000169	0.000169	0.000168	0.000169
I25579	0.000163	0.999184	0.000163	0.000163	0.000162	0.000163
I25580	0.000164	0.999179	0.000164	0.000164	0.000163	0.000164
I25581	0.000154	0.999233	0.000154	0.000154	0.000153	0.000153
I25583	0.000155	0.999224	0.000155	0.000155	0.000154	0.000155
I25584	0.000152	0.99924	0.000152	0.000152	0.000151	0.000152
I25585	0.000175	0.999127	0.000175	0.000175	0.000174	0.000175
I13389	0.000164	0.999181	0.000164	0.000164	0.000163	0.000164

## Sheet: S9_fSTRUCT_K7
Supplemental Table 9. Admixture coefficients from fastStructure assuming a number of clusters of K=7, and based on one SNP per locus from all P.feriarum (Range-wide data set).
ID_Number	Cluster_1	Cluster_2	Cluster_3	Cluster_4	Cluster_5	Cluster_6	Cluster_7
I12696	0.962137	0.037181	0.000137	0.000137	0.000136	0.000136	0.000137
I29186	0.999174	0.000138	0.000138	0.000138	0.000138	0.000138	0.000138
I29187	0.9992	0.000133	0.000133	0.000133	0.000133	0.000133	0.000133
I29598	0.999188	0.000135	0.000135	0.000135	0.000135	0.000135	0.000135
I22316	0.867663	0.131589	0.00015	0.00015	0.000149	0.000149	0.00015
I22325	0.999133	0.000145	0.000145	0.000145	0.000144	0.000144	0.000145
I22297	0.947804	0.051474	0.000145	0.000145	0.000144	0.000144	0.000145
I13406	0.999074	0.000154	0.000154	0.000155	0.000154	0.000154	0.000155
I22246	0.949198	0.05006	0.000148	0.000148	0.000148	0.000148	0.000148
I22247	0.99914	0.000143	0.000143	0.000143	0.000143	0.000143	0.000143
I22248	0.9017	0.097562	0.000148	0.000148	0.000147	0.000147	0.000148
I22304	0.999126	0.000146	0.000146	0.000146	0.000145	0.000145	0.000146
I22321	0.999119	0.000147	0.000147	0.000147	0.000147	0.000147	0.000147
I13405	0.999154	0.000141	0.000141	0.000141	0.000141	0.000141	0.000141
I22284	0.999142	0.000143	0.000143	0.000143	0.000143	0.000143	0.000143
I21168	0.999152	0.000141	0.000141	0.000141	0.000141	0.000141	0.000141
I22303	0.999123	0.000146	0.000146	0.000146	0.000146	0.000146	0.000146
I22281	0.999134	0.000144	0.000144	0.000144	0.000144	0.000144	0.000144
I12671	0.999165	0.000139	0.000139	0.000139	0.000139	0.000139	0.000139
I29218	0.999112	0.000148	0.000148	0.000148	0.000148	0.000148	0.000148
I22282	0.999128	0.000145	0.000145	0.000145	0.000145	0.000145	0.000145
I29652	0.999195	0.000134	0.000134	0.000134	0.000134	0.000134	0.000134
I12113	0.999212	0.000132	0.000132	0.000132	0.000131	0.000131	0.000132
I12114	0.999204	0.000133	0.000133	0.000133	0.000132	0.000132	0.000133
I12115	0.99921	0.000132	0.000132	0.000132	0.000131	0.000131	0.000132
I12116	0.99921	0.000132	0.000132	0.000132	0.000131	0.000131	0.000132
I12117	0.9992	0.000133	0.000133	0.000133	0.000133	0.000133	0.000133
I12118	0.999201	0.000133	0.000133	0.000133	0.000133	0.000133	0.000133
I12119	0.999206	0.000133	0.000133	0.000133	0.000132	0.000132	0.000133
I12120	0.999223	0.00013	0.00013	0.00013	0.000129	0.000129	0.00013
I12121	0.999206	0.000132	0.000132	0.000132	0.000132	0.000132	0.000132
I12122	0.999209	0.000132	0.000132	0.000132	0.000132	0.000132	0.000132
I12123	0.999227	0.000129	0.000129	0.000129	0.000129	0.000129	0.000129
I12124	0.999204	0.000133	0.000133	0.000133	0.000132	0.000132	0.000133
I12698	0.999209	0.000132	0.000132	0.000132	0.000132	0.000132	0.000132
I29653	0.999191	0.000135	0.000135	0.000135	0.000135	0.000135	0.000135
I29651	0.99922	0.00013	0.00013	0.00013	0.00013	0.00013	0.00013
I12697	0.999189	0.000135	0.000135	0.000135	0.000135	0.000135	0.000135
I29659	0.99921	0.000132	0.000132	0.000132	0.000131	0.000131	0.000132
I29660	0.999191	0.000135	0.000135	0.000135	0.000135	0.000135	0.000135
I29677	0.99921	0.000132	0.000132	0.000132	0.000131	0.000131	0.000132
I12718	0.99921	0.000132	0.000132	0.000132	0.000131	0.000131	0.000132
I29657	0.792147	0.207187	0.000133	0.000133	0.000133	0.000133	0.000133
I29675	0.743723	0.000133	0.000133	0.000133	0.000133	0.000133	0.25561
I12673	0.999198	0.000134	0.000134	0.000134	0.000133	0.000133	0.000134
I12674	0.999188	0.000136	0.000136	0.000136	0.000135	0.000135	0.000136
I29658	0.939178	0.000134	0.000134	0.000134	0.000133	0.000133	0.060154
I12672	0.999189	0.000135	0.000135	0.000135	0.000135	0.000135	0.000135
I13368	0.148687	0.42856	0.422191	0.000141	0.00014	0.00014	0.000141
I29632	0.000128	0.000128	0.999235	0.000128	0.000127	0.000127	0.000128
I29631	0.04341	0.158958	0.725364	0.071883	0.000128	0.000128	0.000128
I29633	0.000128	0.000128	0.999231	0.000128	0.000128	0.000128	0.000128
I29634	0.000128	0.000128	0.999232	0.000128	0.000128	0.000128	0.000128
I12688	0.000134	0.000134	0.999198	0.000134	0.000133	0.000133	0.000134
I12689	0.000131	0.173859	0.651278	0.17434	0.000131	0.000131	0.000131
I29670	0.000128	0.338505	0.660854	0.000128	0.000128	0.000128	0.000128
I29671	0.000129	0.291815	0.707539	0.000129	0.000129	0.000129	0.000129
I22238	0.054337	0.000146	0.944933	0.000146	0.000146	0.000146	0.000146
I13397	0.00014	0.00014	0.999162	0.00014	0.000139	0.000139	0.00014
I22237	0.00014	0.00014	0.999159	0.00014	0.00014	0.00014	0.00014
I12705	0.000132	0.000132	0.999211	0.000132	0.000131	0.000131	0.000132
I13407	0.000142	0.000142	0.999149	0.000142	0.000142	0.000142	0.000142
I13396	0.00014	0.00014	0.999162	0.00014	0.000139	0.000139	0.00014
I13394	0.000135	0.000135	0.999192	0.000135	0.000134	0.000134	0.000135
I29662	0.064701	0.00013	0.93465	0.00013	0.00013	0.00013	0.00013
I12684	0.00013	0.097295	0.902057	0.00013	0.000129	0.000129	0.00013
I13383	0.000133	0.000133	0.999203	0.000133	0.000133	0.000133	0.000133
I13384	0.000137	0.000137	0.999177	0.000137	0.000137	0.000137	0.000137
I13393	0.000136	0.000136	0.999184	0.000136	0.000136	0.000136	0.000136
I13400	0.000136	0.000136	0.999183	0.000136	0.000136	0.000136	0.000136
I29665	0.061623	0.937719	0.000132	0.000132	0.000132	0.000132	0.000132
I29680	0.066735	0.932609	0.000131	0.000131	0.000131	0.000131	0.000131
I29644	0.000129	0.999228	0.000129	0.000129	0.000129	0.000129	0.000129
I12695	0.000133	0.999202	0.000133	0.000133	0.000133	0.000133	0.000133
I29638	0.083402	0.915953	0.000129	0.000129	0.000129	0.000129	0.000129
I29639	0.106046	0.787702	0.105744	0.000127	0.000127	0.000127	0.000127
I13398	0.049215	0.950092	0.000139	0.000139	0.000139	0.000139	0.000139
I29667	0.000128	0.999234	0.000128	0.000128	0.000128	0.000128	0.000128
I29666	0.312847	0.686504	0.00013	0.00013	0.00013	0.00013	0.00013
I12713	0.028552	0.970794	0.000131	0.000131	0.000131	0.000131	0.000131
I29223	0.113882	0.885462	0.000131	0.000131	0.000131	0.000131	0.000131
I29224	0.000132	0.999207	0.000132	0.000132	0.000132	0.000132	0.000132
I13403	0.000137	0.999176	0.000137	0.000137	0.000137	0.000137	0.000137
I12683	0.000138	0.999173	0.000138	0.000138	0.000138	0.000138	0.000138
I10905	0.000134	0.999193	0.000135	0.000134	0.000134	0.000134	0.000134
I10907	0.000133	0.749152	0.250183	0.000133	0.000133	0.000133	0.000133
I12685	0.000132	0.99921	0.000132	0.000132	0.000132	0.000132	0.000132
I13245	0.000132	0.999208	0.000132	0.000132	0.000132	0.000132	0.000132
I13246	0.054069	0.575346	0.284596	0.000135	0.000135	0.000135	0.085583
I13248	0.000143	0.999144	0.000143	0.000143	0.000143	0.000143	0.000143
I13249	0.000136	0.881024	0.118297	0.000136	0.000136	0.000136	0.000136
I13270	0.000133	0.999199	0.000133	0.000133	0.000133	0.000133	0.000133
I13273	0.000128	0.988114	0.011246	0.000128	0.000128	0.000128	0.000128
I13274	0.000129	0.743167	0.25619	0.000129	0.000129	0.000129	0.000129
I13275	0.043384	0.955915	0.00014	0.00014	0.00014	0.00014	0.00014
I13277	0.000129	0.999224	0.000129	0.000129	0.000129	0.000129	0.000129
I13250	0.023403	0.776935	0.000139	0.000139	0.000139	0.000139	0.199104
I10904	0.000131	0.999217	0.000131	0.000131	0.00013	0.00013	0.000131
I27674	0.080668	0.842112	0.000153	0.000153	0.000152	0.000152	0.076611
I13247	0.000129	0.999228	0.000129	0.000129	0.000129	0.000129	0.000129
I13243	0.000142	0.798249	0.000142	0.000142	0.000141	0.000141	0.201043
I13269	0.000142	0.872652	0.12664	0.000142	0.000141	0.000141	0.000142
I12714	0.031687	0.967632	0.000136	0.000136	0.000136	0.000136	0.000136
I12715	0.000132	0.99921	0.000132	0.000132	0.000132	0.000132	0.000132
I29664	0.057093	0.942254	0.000131	0.000131	0.000131	0.000131	0.000131
I29663	0.000129	0.99923	0.000128	0.000128	0.000128	0.000128	0.000128
I29225	0.00013	0.99922	0.00013	0.00013	0.00013	0.00013	0.00013
I29645	0.00013	0.955178	0.044173	0.00013	0.00013	0.00013	0.00013
I29599	0.00013	0.99922	0.00013	0.00013	0.00013	0.00013	0.00013
I29679	0.000127	0.999236	0.000127	0.000127	0.000127	0.000127	0.000127
I29674	0.000127	0.999237	0.000127	0.000127	0.000127	0.000127	0.000127
I29649	0.000128	0.999231	0.000128	0.000128	0.000128	0.000128	0.000128
I29220	0.000133	0.905473	0.09386	0.000134	0.000133	0.000133	0.000134
I25913	0.000132	0.999208	0.000132	0.000132	0.000132	0.000132	0.000132
I13279	0.000129	0.999226	0.000129	0.000129	0.000129	0.000129	0.000129
I25928	0.000136	0.999183	0.000136	0.000136	0.000136	0.000136	0.000136
I13330	0.000131	0.999213	0.000131	0.000131	0.000131	0.000131	0.000131
I12677	0.000132	0.999208	0.000132	0.000132	0.000132	0.000132	0.000132
I29610	0.000131	0.529403	0.469944	0.000131	0.00013	0.00013	0.000131
I29608	0.000127	0.635839	0.363525	0.000127	0.000127	0.000127	0.000127
I29661	0.384965	0.00013	0.614384	0.00013	0.00013	0.00013	0.00013
I13271	0.000132	0.999205	0.000133	0.000133	0.000132	0.000132	0.000133
I13276	0.000129	0.950415	0.000129	0.000129	0.000129	0.000129	0.04894
I29195	0.000132	0.999208	0.000132	0.000132	0.000132	0.000132	0.000132
I12679	0.000135	0.999191	0.000135	0.000135	0.000135	0.000135	0.000135
I12699	0.000143	0.99914	0.000143	0.000143	0.000143	0.000143	0.000143
I13378	0.000146	0.999123	0.000146	0.000146	0.000146	0.000146	0.000146
I29196	0.000137	0.999181	0.000137	0.000137	0.000136	0.000136	0.000137
I12680	0.000132	0.999207	0.000132	0.000132	0.000132	0.000132	0.000132
I25918	0.000135	0.999192	0.000135	0.000135	0.000134	0.000134	0.000135
I25896	0.000149	0.999108	0.000149	0.000149	0.000148	0.000148	0.000149
I25903	0.000145	0.999128	0.000145	0.000145	0.000145	0.000145	0.000145
I25897	0.000144	0.999137	0.000144	0.000144	0.000144	0.000144	0.000144
I25917	0.000132	0.999207	0.000132	0.000132	0.000132	0.000132	0.000132
I25899	0.000142	0.999149	0.000142	0.000142	0.000142	0.000142	0.000142
I25901	0.000141	0.999157	0.000141	0.000141	0.00014	0.00014	0.000141
I25916	0.00013	0.99922	0.00013	0.00013	0.00013	0.00013	0.00013
I25898	0.000146	0.999125	0.000146	0.000146	0.000146	0.000146	0.000146
I25904	0.000136	0.999183	0.000136	0.000136	0.000136	0.000136	0.000136
I29221	0.000131	0.999214	0.000131	0.000131	0.000131	0.000131	0.000131
I12708	0.000129	0.999226	0.000129	0.000129	0.000129	0.000129	0.000129
I12717	0.000131	0.999216	0.000131	0.000131	0.000131	0.000131	0.000131
I25895	0.000143	0.999141	0.000143	0.000143	0.000143	0.000143	0.000143
I25900	0.00014	0.999162	0.00014	0.00014	0.000139	0.000139	0.00014
I25906	0.000144	0.999139	0.000144	0.000144	0.000143	0.000143	0.000144
I25907	0.000145	0.999128	0.000145	0.000145	0.000145	0.000145	0.000145
I25908	0.000141	0.999154	0.000141	0.000141	0.000141	0.000141	0.000141
I25909	0.000142	0.999151	0.000142	0.000142	0.000141	0.000141	0.000142
I25910	0.000139	0.999169	0.000139	0.000139	0.000138	0.000138	0.000139
I25911	0.000131	0.999214	0.000131	0.000131	0.000131	0.000131	0.000131
I25912	0.000131	0.999214	0.000131	0.000131	0.000131	0.000131	0.000131
I25914	0.000132	0.999205	0.000133	0.000133	0.000132	0.000132	0.000133
I25915	0.000131	0.999217	0.000131	0.000131	0.00013	0.00013	0.000131
I25919	0.000133	0.999199	0.000133	0.000134	0.000133	0.000133	0.000133
I25921	0.000136	0.999183	0.000136	0.000136	0.000136	0.000136	0.000136
I25923	0.000132	0.999208	0.000132	0.000132	0.000132	0.000132	0.000132
I25924	0.000132	0.956092	0.043247	0.000132	0.000132	0.000132	0.000132
I26080	0.000133	0.9992	0.000133	0.000133	0.000133	0.000133	0.000133
I29678	0.000133	0.999204	0.000133	0.000133	0.000132	0.000132	0.000133
I25902	0.000155	0.99907	0.000155	0.000155	0.000155	0.000155	0.000155
I29637	0.00013	0.941126	0.00013	0.058224	0.00013	0.00013	0.00013
I29643	0.000126	0.999246	0.000126	0.000126	0.000125	0.000125	0.000126
I25931	0.000143	0.999146	0.000143	0.000143	0.000142	0.000142	0.000142
I12716	0.000132	0.999211	0.000132	0.000132	0.000131	0.000131	0.000132
I13317	0.00013	0.999221	0.00013	0.00013	0.00013	0.00013	0.00013
I10919	0.000143	0.999141	0.000143	0.000143	0.000143	0.000143	0.000143
I13257	0.000138	0.99917	0.000138	0.000138	0.000138	0.000138	0.000138
I25930	0.000139	0.999166	0.000139	0.000139	0.000139	0.000139	0.000139
I13255	0.000134	0.999197	0.000134	0.000134	0.000134	0.000134	0.000134
I25889	0.000134	0.999198	0.000134	0.000134	0.000133	0.000133	0.000134
I10921	0.000137	0.99918	0.000137	0.000137	0.000136	0.000136	0.000137
I13319	0.00013	0.999221	0.00013	0.00013	0.00013	0.00013	0.00013
I13253	0.000142	0.999149	0.000142	0.000142	0.000142	0.000142	0.000142
I13259	0.000135	0.999191	0.000135	0.000135	0.000135	0.000135	0.000135
I13260	0.000132	0.999211	0.000132	0.000132	0.000131	0.000131	0.000132
I13263	0.000132	0.999206	0.000133	0.000133	0.000132	0.000132	0.000133
I13264	0.000172	0.99897	0.000172	0.000172	0.000171	0.000171	0.000172
I25880	0.000136	0.999183	0.000136	0.000136	0.000136	0.000136	0.000136
I25884	0.000137	0.999181	0.000137	0.000137	0.000136	0.000136	0.000137
I25887	0.000137	0.939728	0.000137	0.059586	0.000137	0.000137	0.000137
I25933	0.000136	0.999183	0.000136	0.000136	0.000136	0.000136	0.000136
I10916	0.000131	0.999217	0.000131	0.000131	0.00013	0.00013	0.000131
I10917	0.000129	0.999224	0.000129	0.000129	0.000129	0.000129	0.000129
I10918	0.000131	0.999215	0.000131	0.000131	0.000131	0.000131	0.000131
I13252	0.00014	0.999159	0.00014	0.00014	0.00014	0.00014	0.00014
I13254	0.000141	0.999154	0.000141	0.000141	0.000141	0.000141	0.000141
I13262	0.000133	0.999201	0.000133	0.000133	0.000133	0.000133	0.000133
I13265	0.000132	0.999207	0.000132	0.000132	0.000132	0.000132	0.000132
I13266	0.000129	0.999224	0.000129	0.000129	0.000129	0.000129	0.000129
I13267	0.000135	0.999189	0.000135	0.000135	0.000135	0.000135	0.000135
I13278	0.00013	0.999221	0.00013	0.00013	0.00013	0.00013	0.00013
I13286	0.000135	0.999192	0.000135	0.000135	0.000134	0.000134	0.000135
I13293	0.000132	0.999208	0.000132	0.000132	0.000132	0.000132	0.000132
I13318	0.000135	0.999189	0.000135	0.000135	0.000135	0.000135	0.000135
I13322	0.000127	0.999237	0.000127	0.000127	0.000127	0.000127	0.000127
I13332	0.000147	0.999119	0.000147	0.000147	0.000147	0.000147	0.000147
I13333	0.000131	0.999214	0.000131	0.000131	0.000131	0.000131	0.000131
I13365	0.000159	0.999047	0.000159	0.000159	0.000159	0.000159	0.000159
I25879	0.000136	0.999183	0.000136	0.000136	0.000136	0.000136	0.000136
I25881	0.000137	0.999181	0.000137	0.000137	0.000136	0.000136	0.000137
I25882	0.000132	0.999207	0.000132	0.000132	0.000132	0.000132	0.000132
I25885	0.000135	0.999189	0.000135	0.000135	0.000135	0.000135	0.000135
I25886	0.000134	0.999197	0.000134	0.000134	0.000134	0.000134	0.000134
I25888	0.00014	0.999162	0.00014	0.00014	0.000139	0.000139	0.00014
I25890	0.000138	0.999175	0.000138	0.000138	0.000137	0.000137	0.000138
I25925	0.000131	0.999216	0.000131	0.000131	0.000131	0.000131	0.000131
I25926	0.000136	0.999186	0.000136	0.000136	0.000135	0.000135	0.000136
I25927	0.000138	0.99917	0.000138	0.000138	0.000138	0.000138	0.000138
I25929	0.000135	0.99919	0.000135	0.000135	0.000135	0.000135	0.000135
I25932	0.000135	0.999192	0.000135	0.000135	0.000134	0.000134	0.000135
I25934	0.000137	0.999177	0.000137	0.000137	0.000137	0.000137	0.000137
I25935	0.00014	0.999162	0.00014	0.00014	0.000139	0.000139	0.00014
I25936	0.000139	0.999164	0.000139	0.000139	0.000139	0.000139	0.000139
I25937	0.000138	0.999174	0.000138	0.000138	0.000138	0.000138	0.000138
I26081	0.000139	0.999164	0.000139	0.000139	0.000139	0.000139	0.000139
I26082	0.000133	0.999203	0.000133	0.000133	0.000133	0.000133	0.000133
I29197	0.000133	0.999203	0.000133	0.000133	0.000133	0.000133	0.000133
I12686	0.000131	0.999216	0.000131	0.000131	0.000131	0.000131	0.000131
I29641	0.000129	0.999225	0.000129	0.000129	0.000129	0.000129	0.000129
I12681	0.000132	0.99921	0.000132	0.000132	0.000131	0.000131	0.000132
I29640	0.000132	0.999208	0.000132	0.000132	0.000132	0.000132	0.000132
I29656	0.000128	0.999231	0.000128	0.000128	0.000128	0.000128	0.000128
I29606	0.000127	0.999241	0.000127	0.000127	0.000126	0.000126	0.000127
I29607	0.000129	0.999228	0.000129	0.000129	0.000128	0.000128	0.000129
I29685	0.00013	0.787578	0.211771	0.00013	0.00013	0.00013	0.00013
I29609	0.000129	0.78075	0.218604	0.000129	0.000129	0.000129	0.000129
I12682	0.000128	0.999232	0.000128	0.000128	0.000128	0.000128	0.000128
I29602	0.000127	0.615255	0.384109	0.000127	0.000127	0.000127	0.000127
I29642	0.000138	0.923087	0.076221	0.000138	0.000138	0.000138	0.000138
I12701	0.000129	0.798756	0.200597	0.000129	0.000129	0.000129	0.000129
I12702	0.00013	0.876459	0.122893	0.00013	0.000129	0.000129	0.00013
I12703	0.000133	0.999201	0.000133	0.000133	0.000133	0.000133	0.000133
I12707	0.000129	0.000129	0.999226	0.000129	0.000129	0.000129	0.000129
I29595	0.000126	0.000126	0.999242	0.000126	0.000126	0.000126	0.000126
I29655	0.000127	0.000127	0.770039	0.229325	0.000127	0.000127	0.000127
I29668	0.000128	0.102788	0.896572	0.000128	0.000128	0.000128	0.000128
I12678	0.000131	0.000131	0.999213	0.000131	0.000131	0.000131	0.000131
I29636	0.000128	0.000128	0.999231	0.000128	0.000128	0.000128	0.000128
I29669	0.000126	0.000126	0.999242	0.000126	0.000126	0.000126	0.000126
I29605	0.000129	0.000129	0.79383	0.205525	0.000129	0.000129	0.000129
I29615	0.00013	0.00013	0.999221	0.00013	0.00013	0.00013	0.00013
I29616	0.000128	0.000128	0.660522	0.338837	0.000128	0.000128	0.000128
I13390	0.000133	0.000133	0.999201	0.000133	0.000133	0.000133	0.000133
I13391	0.000138	0.000138	0.999175	0.000138	0.000137	0.000137	0.000138
I13376	0.000139	0.000139	0.999165	0.000139	0.000139	0.000139	0.000139
I29191	0.000135	0.000135	0.657691	0.000135	0.000135	0.000135	0.341634
I29601	0.000135	0.000136	0.721271	0.278052	0.000135	0.000135	0.000136
I25891	0.000148	0.000148	0.837914	0.161347	0.000147	0.000147	0.000148
I25838	0.000134	0.142134	0.472234	0.000134	0.000133	0.000133	0.385098
I11180	0.000241	0.000241	0.998554	0.000241	0.000241	0.000241	0.000241
I13372	0.00014	0.00014	0.999159	0.00014	0.00014	0.00014	0.00014
I25892	0.000134	0.066539	0.932789	0.000134	0.000134	0.000134	0.000134
I12704	0.000133	0.000133	0.999203	0.000133	0.000133	0.000133	0.000133
I13392	0.000133	0.000133	0.999201	0.000133	0.000133	0.000133	0.000133
I13380	0.000135	0.000135	0.999189	0.000135	0.000135	0.000135	0.000135
I29686	0.000131	0.373033	0.626311	0.000131	0.000131	0.000131	0.000131
I25830	0.000135	0.374966	0.000135	0.407171	0.000135	0.000135	0.217323
I10922	0.000132	0.000132	0.999206	0.000133	0.000132	0.000132	0.000133
I10924	0.00013	0.00013	0.999223	0.00013	0.000129	0.000129	0.00013
I10925	0.000132	0.000132	0.999207	0.000132	0.000132	0.000132	0.000132
I10927	0.000133	0.000133	0.999203	0.000133	0.000133	0.000133	0.000133
I12709	0.00013	0.00013	0.999223	0.00013	0.000129	0.000129	0.00013
I13401	0.000143	0.000143	0.999144	0.000143	0.000142	0.000142	0.000143
I13381	0.000134	0.000134	0.758578	0.240754	0.000133	0.000133	0.000134
I25829	0.000135	0.155363	0.843963	0.000135	0.000135	0.000135	0.000135
I29604	0.000128	0.000128	0.814998	0.000128	0.000128	0.000128	0.184362
I29672	0.000128	0.000128	0.999231	0.000128	0.000128	0.000128	0.000128
I29603	0.000129	0.34865	0.293781	0.357055	0.000128	0.000128	0.000129
I29635	0.000132	0.000132	0.999211	0.000132	0.000131	0.000131	0.000132
I25824	0.000129	0.080251	0.788766	0.000129	0.000129	0.000129	0.130467
I12710	0.000127	0.000127	0.999238	0.000127	0.000127	0.000127	0.000127
I12711	0.000131	0.000131	0.816805	0.182542	0.00013	0.00013	0.000131
I25873	0.000133	0.000133	0.9992	0.000134	0.000133	0.000133	0.000133
I25843	0.000135	0.000135	0.099661	0.000135	0.000134	0.000134	0.899666
I25831	0.000133	0.115327	0.347124	0.150175	0.000133	0.000133	0.386974
I12700	0.00013	0.00013	0.00013	0.00013	0.000129	0.000129	0.999223
I29600	0.000146	0.000146	0.311189	0.000146	0.000146	0.000146	0.68808
I13375	0.000146	0.000146	0.16825	0.000146	0.000146	0.000146	0.831021
I13379	0.000131	0.000131	0.502303	0.000131	0.000131	0.000131	0.497041
I29594	0.000191	0.000191	0.000191	0.000191	0.000191	0.000191	0.998854
I13373	0.000136	0.000136	0.000136	0.000136	0.000135	0.000135	0.999186
I13408	0.000136	0.000136	0.000136	0.000136	0.000136	0.000136	0.999185
I29597	0.000132	0.000133	0.000133	0.000133	0.000132	0.000132	0.999206
I29596	0.000131	0.000131	0.000131	0.000131	0.00013	0.00013	0.999217
I12675	0.000131	0.000131	0.000131	0.000131	0.00013	0.00013	0.999217
I29180	0.000152	0.000152	0.000152	0.000153	0.000152	0.000152	0.999086
I29681	0.000129	0.000129	0.000129	0.000129	0.000129	0.000129	0.999226
I29630	0.000128	0.000128	0.000128	0.000128	0.000127	0.000127	0.999235
I25842	0.000136	0.000136	0.000136	0.000136	0.000136	0.000136	0.999185
I25874	0.000135	0.000135	0.000135	0.000135	0.000134	0.000134	0.999192
I10912	0.00013	0.00013	0.00013	0.00013	0.00013	0.00013	0.999221
I10913	0.000129	0.000129	0.000129	0.000129	0.000129	0.000129	0.999226
I10914	0.000128	0.000128	0.000128	0.000128	0.000127	0.000127	0.999235
I11155	0.00013	0.00013	0.00013	0.00013	0.00013	0.00013	0.999221
I12712	0.000131	0.000131	0.000131	0.000131	0.00013	0.00013	0.999217
I13367	0.000176	0.000177	0.000177	0.052666	0.000176	0.000176	0.946452
I29684	0.000128	0.000128	0.000128	0.000128	0.000127	0.000127	0.999234
I12691	0.000136	0.000136	0.000136	0.000136	0.000136	0.000136	0.999183
I29181	0.000131	0.000131	0.000131	0.000131	0.000131	0.000131	0.999213
I29182	0.00013	0.00013	0.00013	0.00013	0.00013	0.00013	0.999219
I13409	0.00016	0.00016	0.00016	0.00016	0.000159	0.000159	0.999043
I29682	0.000128	0.000128	0.000128	0.000128	0.000127	0.000127	0.999235
I29683	0.000127	0.000127	0.000127	0.000127	0.000127	0.000127	0.999237
I12125	0.000127	0.000127	0.000127	0.000127	0.000127	0.000127	0.999238
I12126	0.000127	0.000127	0.000127	0.000127	0.000126	0.000126	0.999241
I12127	0.000135	0.000135	0.000135	0.000135	0.000135	0.000135	0.999189
I12128	0.000134	0.000134	0.000134	0.000134	0.000133	0.000133	0.999198
I29619	0.000127	0.000127	0.000127	0.000127	0.000127	0.000127	0.999237
I29624	0.000128	0.000128	0.000128	0.000128	0.000128	0.000128	0.999233
I29629	0.000128	0.000128	0.000128	0.000128	0.000128	0.000128	0.999231
I12690	0.000129	0.000129	0.000129	0.000129	0.000129	0.000129	0.999224
I12676	0.000134	0.000134	0.000134	0.000134	0.000133	0.000133	0.999198
I29618	0.000128	0.000128	0.000128	0.000128	0.000128	0.000128	0.999233
I25840	0.000132	0.000132	0.000132	0.000132	0.000131	0.000131	0.99921
I25837	0.000134	0.000134	0.000134	0.000134	0.000133	0.000133	0.999198
I29611	0.000126	0.000126	0.129279	0.251761	0.000126	0.000126	0.618454
I29613	0.000128	0.000128	0.096867	0.000128	0.000128	0.000128	0.902494
I25844	0.000135	0.000135	0.000135	0.000135	0.000135	0.000135	0.999191
I13404	0.000142	0.23292	0.000142	0.000142	0.000142	0.000142	0.766371
I29612	0.000129	0.000129	0.000129	0.000129	0.000129	0.000129	0.999224
I25839	0.000132	0.000133	0.292793	0.000133	0.000132	0.000132	0.706545
I25841	0.000132	0.000133	0.224531	0.000133	0.000132	0.000132	0.774807
I13402	0.000137	0.000137	0.126498	0.000137	0.000136	0.000136	0.87282
I13399	0.00014	0.00014	0.00014	0.00014	0.00014	0.00014	0.999161
I29650	0.000127	0.000127	0.000127	0.000127	0.000127	0.000127	0.999237
I29621	0.000129	0.000129	0.000129	0.000129	0.000128	0.000128	0.999228
I29628	0.000128	0.000128	0.000128	0.000128	0.000128	0.000128	0.999233
I29622	0.00013	0.00013	0.00013	0.00013	0.00013	0.00013	0.99922
I29614	0.000128	0.000128	0.000128	0.000128	0.000128	0.000128	0.999231
I29620	0.000127	0.000127	0.000127	0.000127	0.000127	0.000127	0.999239
I29627	0.000126	0.000126	0.000126	0.000126	0.000126	0.000126	0.999242
I29626	0.000128	0.000128	0.000128	0.000128	0.000128	0.000128	0.99923
I12693	0.000135	0.000135	0.000135	0.000135	0.000135	0.000135	0.999191
I29617	0.000129	0.000129	0.000129	0.000129	0.000129	0.000129	0.999224
I29623	0.000128	0.000128	0.000128	0.000128	0.000128	0.000128	0.999231
I29625	0.000126	0.000126	0.000126	0.000126	0.000125	0.000125	0.999246
I10915	0.000151	0.000151	0.000151	0.000151	0.000151	0.000151	0.999095
I13369	0.00015	0.00015	0.00015	0.00015	0.000149	0.000149	0.999103
I12694	0.000132	0.000132	0.000132	0.000132	0.000132	0.000132	0.999208
I13377	0.000145	0.000145	0.000145	0.000145	0.000144	0.000144	0.999132
I25855	0.000133	0.000133	0.000133	0.000133	0.000132	0.000132	0.999204
I25894	0.000135	0.000135	0.000135	0.000135	0.000134	0.000134	0.999192
I29193	0.000135	0.000136	0.000136	0.000136	0.000135	0.000135	0.999188
I29194	0.000133	0.000133	0.000133	0.000133	0.000132	0.000132	0.999204
I12692	0.000128	0.000128	0.000128	0.000128	0.000128	0.000128	0.999231
I25821	0.000134	0.000134	0.000134	0.000134	0.000134	0.000134	0.999194
I25822	0.000136	0.000136	0.000136	0.000136	0.000136	0.000136	0.999185
I29183	0.000136	0.000136	0.000136	0.000136	0.000135	0.000135	0.999186
I29184	0.000132	0.000132	0.000132	0.000132	0.000132	0.000132	0.999207
I13387	0.000137	0.000137	0.000137	0.999177	0.000137	0.000137	0.000137
I26026	0.000136	0.000136	0.000136	0.999186	0.000135	0.000135	0.000136
I26032	0.000132	0.000132	0.000132	0.999206	0.000132	0.000132	0.000132
I26033	0.000133	0.000133	0.000133	0.999201	0.000133	0.000133	0.000133
I26034	0.000132	0.000132	0.000132	0.999207	0.000132	0.000132	0.000132
I26025	0.000137	0.000137	0.000137	0.999182	0.000136	0.000136	0.000137
I26028	0.000137	0.000137	0.000137	0.979692	0.000137	0.019623	0.000137
I26029	0.000144	0.000144	0.000144	0.999136	0.000144	0.000144	0.000144
I26030	0.000133	0.000133	0.000133	0.999201	0.000133	0.000133	0.000133
I26031	0.000132	0.000132	0.000132	0.99921	0.000131	0.000131	0.000132
I26035	0.000148	0.000148	0.000148	0.999114	0.000147	0.000147	0.000148
I26036	0.000136	0.000136	0.000136	0.999185	0.000136	0.000136	0.000136
I26037	0.000133	0.000133	0.000133	0.999204	0.000132	0.000132	0.000133
I26038	0.000133	0.000133	0.000133	0.999204	0.000132	0.000132	0.000133
I26039	0.000139	0.000139	0.000139	0.999169	0.000138	0.000138	0.000139
I26040	0.000134	0.000134	0.000134	0.999195	0.000134	0.000134	0.000134
I26041	0.000134	0.000134	0.000134	0.999195	0.000134	0.000134	0.000134
I26042	0.000139	0.000139	0.000139	0.999164	0.000139	0.000139	0.000139
I26043	0.000139	0.000139	0.000139	0.999167	0.000139	0.000139	0.000139
I26044	0.000133	0.000133	0.000133	0.999201	0.000133	0.000133	0.000133
I26045	0.000144	0.000144	0.000144	0.999137	0.000144	0.000144	0.000144
I26046	0.000134	0.000134	0.000134	0.999195	0.000134	0.000134	0.000134
I26047	0.00014	0.00014	0.00014	0.999162	0.000139	0.000139	0.00014
I26048	0.000138	0.000138	0.000138	0.999174	0.000137	0.000137	0.000138
I26053	0.000132	0.000132	0.000132	0.99921	0.000131	0.000131	0.000132
I26054	0.000141	0.000141	0.000141	0.999157	0.00014	0.00014	0.000141
I26058	0.000144	0.000144	0.000144	0.999137	0.000144	0.000144	0.000144
I26059	0.000139	0.000139	0.000139	0.999167	0.000139	0.000139	0.000139
I26060	0.000134	0.000134	0.000134	0.999198	0.000133	0.000133	0.000134
I10928	0.000128	0.000128	0.000128	0.999234	0.000127	0.000127	0.000128
I10929	0.000129	0.000129	0.000129	0.999227	0.000129	0.000129	0.000129
I10930	0.000128	0.000128	0.000128	0.999234	0.000127	0.000127	0.000128
I10932	0.000128	0.000128	0.000128	0.999235	0.000127	0.000127	0.000128
I10933	0.000138	0.000138	0.000138	0.999172	0.000138	0.000138	0.000138
I13385	0.000133	0.000133	0.000133	0.999203	0.000133	0.000133	0.000133
I25586	0.000164	0.000164	0.000164	0.999019	0.000163	0.000163	0.000164
I25587	0.000133	0.000133	0.000133	0.9992	0.000133	0.000133	0.000133
I25588	0.000132	0.000132	0.000132	0.999207	0.000132	0.000132	0.000132
I25589	0.000135	0.000135	0.000136	0.999188	0.000135	0.000135	0.000136
I25610	0.000138	0.000138	0.000138	0.999172	0.000138	0.000138	0.000138
I25611	0.000136	0.000137	0.000137	0.999181	0.000136	0.000136	0.000137
I25612	0.000133	0.000133	0.000133	0.999201	0.000133	0.000133	0.000133
I25613	0.000135	0.000135	0.000135	0.999192	0.000134	0.000134	0.000135
I25614	0.000134	0.000134	0.000134	0.999197	0.000134	0.000134	0.000134
I25615	0.000139	0.000139	0.000139	0.812356	0.000139	0.005418	0.18167
I25616	0.000131	0.000131	0.000131	0.999214	0.000131	0.000131	0.000131
I25617	0.000134	0.000134	0.000134	0.999198	0.000133	0.000133	0.000134
I25618	0.000168	0.000168	0.000168	0.998994	0.000167	0.000167	0.000168
I25619	0.000132	0.000132	0.000132	0.999209	0.000132	0.000132	0.000132
I25620	0.000132	0.000132	0.000132	0.999206	0.000132	0.000132	0.000133
I25621	0.000131	0.000131	0.000131	0.999213	0.000131	0.000131	0.000131
I25622	0.000137	0.000137	0.000137	0.99918	0.000136	0.000136	0.000137
I25623	0.00013	0.00013	0.00013	0.99922	0.00013	0.00013	0.00013
I25624	0.00013	0.00013	0.00013	0.999222	0.00013	0.00013	0.00013
I25625	0.000132	0.000132	0.000132	0.999209	0.000132	0.000132	0.000132
I25626	0.000128	0.000128	0.000128	0.999233	0.000128	0.000128	0.000128
I25627	0.000132	0.000132	0.000132	0.999206	0.000132	0.000132	0.000132
I25628	0.000129	0.000129	0.000129	0.999226	0.000129	0.000129	0.000129
I25629	0.000133	0.000133	0.000133	0.999204	0.000132	0.000132	0.000133
I25630	0.000128	0.000128	0.000128	0.999234	0.000128	0.000128	0.000128
I25631	0.000134	0.000134	0.000134	0.999195	0.000134	0.000134	0.000134
I25632	0.000128	0.000128	0.000128	0.999231	0.000128	0.000128	0.000128
I25633	0.000129	0.000129	0.000129	0.999227	0.000129	0.000129	0.000129
I25634	0.00015	0.00015	0.00015	0.999103	0.000149	0.000149	0.00015
I25635	0.00013	0.00013	0.00013	0.999223	0.000129	0.000129	0.00013
I25636	0.000132	0.000132	0.000132	0.999209	0.000132	0.000132	0.000132
I25637	0.000146	0.000146	0.000146	0.999127	0.000145	0.000145	0.000146
I25638	0.000133	0.000133	0.000133	0.999204	0.000132	0.000132	0.000133
I25639	0.000132	0.000132	0.000132	0.99921	0.000131	0.000131	0.000132
I25641	0.000131	0.000131	0.000131	0.999216	0.00013	0.00013	0.000131
I25642	0.000128	0.000128	0.000128	0.99923	0.000128	0.000128	0.000128
I25643	0.000128	0.000128	0.000128	0.999234	0.000127	0.000127	0.000128
I25644	0.000139	0.000139	0.000139	0.999167	0.000139	0.000139	0.000139
I25645	0.000133	0.000133	0.000133	0.999203	0.000133	0.000133	0.000133
I25646	0.000129	0.000129	0.000129	0.999224	0.000129	0.000129	0.000129
I25647	0.000132	0.000132	0.000132	0.999209	0.000132	0.000132	0.000132
I25648	0.000128	0.000128	0.000128	0.99923	0.000128	0.000128	0.000128
I25649	0.000129	0.000129	0.000129	0.999226	0.000129	0.000129	0.000129
I25650	0.000133	0.000133	0.000133	0.999203	0.000133	0.000133	0.000133
I25653	0.000131	0.000131	0.000131	0.999214	0.000131	0.000131	0.000131
I25654	0.000127	0.000127	0.000127	0.999237	0.000127	0.000127	0.000127
I25655	0.000128	0.000128	0.000128	0.999231	0.000128	0.000128	0.000128
I25656	0.00013	0.00013	0.00013	0.999223	0.000129	0.000129	0.00013
I25658	0.000128	0.000128	0.000128	0.999231	0.000128	0.000128	0.000128
I25659	0.00013	0.00013	0.00013	0.99922	0.00013	0.00013	0.00013
I25660	0.00013	0.00013	0.00013	0.999223	0.000129	0.000129	0.00013
I25690	0.000132	0.000132	0.000132	0.999211	0.000131	0.000131	0.000132
I25691	0.000129	0.000129	0.000129	0.999227	0.000129	0.000129	0.000129
I25692	0.000129	0.000129	0.000129	0.999226	0.000129	0.000129	0.000129
I25693	0.000131	0.000131	0.000131	0.999216	0.00013	0.00013	0.000131
I25694	0.000131	0.000131	0.000131	0.999216	0.00013	0.00013	0.000131
I25695	0.000141	0.000141	0.000141	0.999156	0.00014	0.00014	0.000141
I25703	0.000136	0.000136	0.000136	0.999186	0.000135	0.000135	0.000136
I25705	0.000134	0.000134	0.000134	0.999197	0.000134	0.000134	0.000134
I25716	0.000128	0.000128	0.000128	0.999233	0.000128	0.000128	0.000128
I25750	0.000132	0.000132	0.000132	0.999207	0.000132	0.000132	0.000132
I25867	0.000136	0.000136	0.000136	0.999183	0.000136	0.000136	0.000136
I25868	0.000131	0.000131	0.000131	0.999213	0.000131	0.000131	0.000131
I25878	0.00014	0.000141	0.000141	0.999158	0.00014	0.00014	0.000141
I25938	0.000138	0.000138	0.000138	0.999175	0.000137	0.000137	0.000138
I25939	0.000135	0.000135	0.000135	0.999192	0.000134	0.000134	0.000135
I25940	0.000141	0.000141	0.000141	0.999158	0.00014	0.00014	0.000141
I25941	0.000139	0.000139	0.000139	0.999169	0.000138	0.000138	0.000139
I25942	0.000141	0.000141	0.000141	0.999156	0.00014	0.00014	0.000141
I25943	0.000131	0.000131	0.000131	0.999214	0.000131	0.000131	0.000131
I25944	0.000131	0.000131	0.000131	0.999214	0.000131	0.000131	0.000131
I25945	0.000131	0.000131	0.000131	0.999216	0.00013	0.00013	0.000131
I25946	0.000131	0.000131	0.000131	0.999217	0.00013	0.00013	0.000131
I25947	0.000131	0.000131	0.000131	0.999214	0.000131	0.000131	0.000131
I25948	0.000129	0.000129	0.000129	0.999226	0.000129	0.000129	0.000129
I25949	0.000133	0.000133	0.000133	0.999201	0.000133	0.000133	0.000133
I25950	0.000134	0.000134	0.000134	0.999194	0.000134	0.000134	0.000134
I25951	0.000131	0.000131	0.000131	0.999214	0.000131	0.000131	0.000131
I25952	0.000134	0.000134	0.000134	0.999197	0.000134	0.000134	0.000134
I25953	0.00013	0.00013	0.00013	0.999223	0.000129	0.000129	0.00013
I25954	0.000132	0.000132	0.000132	0.999209	0.000132	0.000132	0.000132
I25955	0.000132	0.000132	0.000132	0.999207	0.000132	0.000132	0.000132
I25956	0.000131	0.000131	0.000131	0.999214	0.000131	0.000131	0.000131
I25957	0.000128	0.000128	0.000128	0.99923	0.000128	0.000128	0.000128
I25958	0.000133	0.000133	0.000133	0.9992	0.000133	0.000133	0.000133
I25959	0.000133	0.000133	0.000133	0.999204	0.000132	0.000132	0.000133
I25960	0.000133	0.000133	0.000133	0.999201	0.000133	0.000133	0.000133
I25961	0.000134	0.000134	0.000134	0.999194	0.000134	0.000134	0.000134
I25962	0.000131	0.000131	0.000131	0.999214	0.000131	0.000131	0.000131
I25963	0.000129	0.000129	0.000129	0.999227	0.000129	0.000129	0.000129
I25964	0.000133	0.000133	0.000133	0.999203	0.000133	0.000133	0.000133
I25965	0.000132	0.000132	0.000132	0.999208	0.000132	0.000132	0.000132
I25966	0.000131	0.000132	0.000132	0.999212	0.000131	0.000131	0.000132
I25967	0.000134	0.000134	0.000134	0.999197	0.000134	0.000134	0.000134
I25968	0.000133	0.000133	0.000133	0.999201	0.000133	0.000133	0.000133
I25971	0.00013	0.00013	0.00013	0.999221	0.00013	0.00013	0.00013
I25972	0.000131	0.000131	0.000131	0.999217	0.00013	0.00013	0.000131
I25973	0.000132	0.000132	0.000132	0.99921	0.000131	0.000131	0.000132
I25974	0.000131	0.000131	0.000131	0.999216	0.00013	0.00013	0.000131
I25975	0.000133	0.000133	0.000133	0.999203	0.000133	0.000133	0.000133
I25976	0.000136	0.000136	0.000136	0.999183	0.000136	0.000136	0.000136
I25977	0.000135	0.000135	0.000135	0.999191	0.000135	0.000135	0.000135
I25978	0.000134	0.000134	0.000134	0.999197	0.000134	0.000134	0.000134
I25979	0.000128	0.000128	0.000128	0.99923	0.000128	0.000128	0.000128
I25980	0.000132	0.000132	0.000132	0.99921	0.000131	0.000131	0.000132
I25981	0.000132	0.000132	0.000132	0.999206	0.000132	0.000132	0.000133
I25982	0.000131	0.000131	0.000131	0.999216	0.00013	0.00013	0.000131
I25983	0.000134	0.000134	0.000134	0.999194	0.000134	0.000134	0.000134
I25984	0.000134	0.000134	0.000134	0.999198	0.000133	0.000133	0.000134
I25985	0.000133	0.000133	0.000133	0.999201	0.000133	0.000133	0.000133
I25986	0.000133	0.000133	0.000133	0.999204	0.000132	0.000132	0.000133
I25987	0.000133	0.000133	0.000133	0.999201	0.000133	0.000133	0.000133
I25988	0.000136	0.000136	0.000136	0.999183	0.000136	0.000136	0.000136
I25989	0.000132	0.000132	0.000132	0.999207	0.000132	0.000132	0.000132
I25990	0.00014	0.00014	0.00014	0.999159	0.00014	0.00014	0.00014
I26021	0.000136	0.000136	0.000136	0.999184	0.000136	0.000136	0.000136
I26022	0.00013	0.00013	0.00013	0.99922	0.00013	0.00013	0.00013
I26023	0.000134	0.000134	0.000134	0.999197	0.000134	0.000134	0.000134
I26061	0.000133	0.000133	0.000133	0.999204	0.000132	0.000132	0.000133
I26062	0.000137	0.000137	0.000137	0.999178	0.000137	0.000137	0.000137
I26063	0.000145	0.000145	0.000145	0.999132	0.000144	0.000144	0.000145
I26064	0.000132	0.000132	0.000132	0.999206	0.000132	0.000132	0.000133
I26066	0.000138	0.000138	0.000138	0.999174	0.000137	0.000137	0.000138
I26067	0.000131	0.000131	0.000131	0.999217	0.00013	0.00013	0.000131
I26068	0.000134	0.000134	0.000134	0.999198	0.000133	0.000133	0.000134
I26069	0.000135	0.000135	0.000135	0.999189	0.000135	0.000135	0.000135
I26070	0.000131	0.000131	0.000131	0.999217	0.00013	0.00013	0.000131
I26071	0.000132	0.000132	0.000132	0.99921	0.000131	0.000131	0.000132
I26072	0.000134	0.000134	0.000134	0.999198	0.000133	0.000133	0.000134
I26073	0.000133	0.000133	0.000133	0.999201	0.000133	0.000133	0.000133
I26076	0.000134	0.000134	0.000134	0.999195	0.000134	0.000134	0.000134
I26078	0.000146	0.000146	0.000146	0.999127	0.000145	0.000145	0.000146
I29648	0.000127	0.000127	0.000127	0.999241	0.000126	0.000126	0.000127
I12687	0.000128	0.000128	0.000128	0.99923	0.000128	0.000128	0.000128
I13370	0.000135	0.000135	0.000135	0.999191	0.000135	0.000135	0.000135
I13374	0.000146	0.000146	0.000146	0.999127	0.000145	0.000145	0.000146
I13388	0.000133	0.000133	0.000133	0.9992	0.000133	0.000133	0.000133
I25592	0.000131	0.000132	0.000132	0.999212	0.000131	0.000131	0.000132
I25593	0.000134	0.000134	0.000134	0.999197	0.000134	0.000134	0.000134
I25594	0.000135	0.000135	0.000135	0.999192	0.000134	0.000134	0.000135
I25595	0.000133	0.000133	0.000133	0.999201	0.000133	0.000133	0.000133
I25596	0.000132	0.000132	0.000132	0.999207	0.000132	0.000132	0.000132
I25597	0.000132	0.000132	0.000132	0.999207	0.000132	0.000132	0.000132
I25598	0.00014	0.00014	0.00014	0.999161	0.00014	0.00014	0.00014
I25599	0.000131	0.000132	0.000132	0.999212	0.000131	0.000131	0.000132
I25600	0.000129	0.000129	0.000129	0.999224	0.000129	0.000129	0.000129
I25601	0.000131	0.000131	0.000131	0.999213	0.000131	0.000131	0.000131
I25602	0.000135	0.000135	0.000135	0.999189	0.000135	0.000135	0.000135
I25604	0.000134	0.000134	0.000134	0.999194	0.000134	0.000134	0.000134
I25605	0.000138	0.000138	0.000138	0.99917	0.000138	0.000138	0.000138
I25606	0.000142	0.000142	0.000142	0.999151	0.000141	0.000141	0.000142
I25607	0.000138	0.000138	0.000138	0.999172	0.000138	0.000138	0.000138
I25608	0.000136	0.000136	0.000136	0.999185	0.000136	0.000136	0.000136
I25609	0.000133	0.000133	0.000133	0.999201	0.000133	0.000133	0.000133
I25661	0.000129	0.000129	0.000129	0.999226	0.000129	0.000129	0.000129
I25662	0.00013	0.00013	0.00013	0.999223	0.000129	0.000129	0.00013
I25663	0.000129	0.000129	0.000129	0.999227	0.000129	0.000129	0.000129
I25664	0.000132	0.000132	0.000132	0.999206	0.000132	0.000132	0.000132
I25665	0.00013	0.00013	0.00013	0.999223	0.000129	0.000129	0.00013
I25666	0.000136	0.000136	0.000136	0.999188	0.000135	0.000135	0.000136
I25709	0.000136	0.000137	0.000137	0.999182	0.000136	0.000136	0.000137
I25710	0.000135	0.000135	0.000135	0.999192	0.000134	0.000134	0.000135
I25712	0.000136	0.000136	0.000136	0.999184	0.000136	0.000136	0.000136
I29188	0.000129	0.000129	0.000129	0.999224	0.000129	0.000129	0.000129
I29189	0.000139	0.000139	0.000139	0.999165	0.000139	0.000139	0.000139
I25575	0.000133	0.000133	0.000133	0.999203	0.000133	0.000133	0.000133
I25576	0.000135	0.000135	0.000135	0.999192	0.000134	0.000134	0.000135
I25577	0.000135	0.000136	0.000136	0.999188	0.000135	0.000135	0.000136
I25578	0.000144	0.000144	0.000144	0.999139	0.000143	0.000143	0.000144
I25579	0.000139	0.000139	0.000139	0.999166	0.000139	0.000139	0.000139
I25580	0.00014	0.00014	0.00014	0.999161	0.00014	0.00014	0.00014
I25581	0.000131	0.000131	0.000131	0.999216	0.00013	0.00013	0.000131
I25583	0.000132	0.000132	0.000132	0.999207	0.000132	0.000132	0.000132
I25584	0.00013	0.00013	0.00013	0.999223	0.000129	0.000129	0.00013
I25585	0.000149	0.000149	0.000149	0.999108	0.000148	0.000148	0.000149
I13389	0.00014	0.00014	0.00014	0.999162	0.000139	0.000139	0.00014

## Sheet: S10_fSTRUCT_K8
Supplemental Table 10. Admixture coefficients from fastStructure assuming a number of clusters of K=8, and based on one SNP per locus from all P.feriarum (Range-wide data set).
ID_Number	Cluster_1	Cluster_2	Cluster_3	Cluster_4	Cluster_5	Cluster_6	Cluster_7	Cluster_8
I12696	0.000119	0.000119	0.000119	0.000119	0.999166	0.000119	0.000119	0.000119
I29186	0.00012	0.00012	0.00012	0.00012	0.999158	0.00012	0.00012	0.00012
I29187	0.000116	0.000116	0.000116	0.000116	0.999185	0.000116	0.000116	0.000116
I29598	0.000118	0.000118	0.000118	0.000118	0.999172	0.000118	0.000118	0.000118
I22316	0.000131	0.000131	0.000131	0.000131	0.867751	0.000131	0.000131	0.131466
I22325	0.000126	0.000126	0.000126	0.000126	0.999117	0.000126	0.000126	0.000126
I22297	0.000126	0.000126	0.000126	0.000126	0.999117	0.000126	0.000126	0.000126
I13406	0.000135	0.000135	0.000135	0.000135	0.999057	0.000135	0.000135	0.000135
I22246	0.000129	0.00013	0.00013	0.000129	0.999094	0.000129	0.00013	0.00013
I22247	0.000125	0.000125	0.000125	0.000125	0.999125	0.000125	0.000125	0.000125
I22248	0.000129	0.000129	0.000129	0.000129	0.906098	0.000129	0.000129	0.093129
I22304	0.000127	0.000127	0.000127	0.000127	0.99911	0.000127	0.000127	0.000127
I22321	0.000128	0.000128	0.000128	0.000128	0.999103	0.000128	0.000128	0.000128
I13405	0.000123	0.000123	0.000123	0.000123	0.999138	0.000123	0.000123	0.000123
I22284	0.000125	0.000125	0.000125	0.000125	0.999126	0.000125	0.000125	0.000125
I21168	0.000123	0.000123	0.000123	0.000123	0.999137	0.000123	0.000123	0.000123
I22303	0.000128	0.000128	0.000128	0.000128	0.999107	0.000128	0.000128	0.000128
I22281	0.000126	0.000126	0.000126	0.000126	0.999118	0.000126	0.000126	0.000126
I12671	0.000121	0.000121	0.000121	0.000121	0.99915	0.000121	0.000121	0.000121
I29218	0.000129	0.000129	0.000129	0.000129	0.999096	0.000129	0.000129	0.000129
I22282	0.000127	0.000127	0.000127	0.000127	0.999112	0.000127	0.000127	0.000127
I29652	0.000117	0.000117	0.000117	0.000117	0.99918	0.000117	0.000117	0.000117
I12113	0.000115	0.000115	0.000115	0.000115	0.999197	0.000115	0.000115	0.000115
I12114	0.000116	0.000116	0.000116	0.000116	0.999189	0.000116	0.000116	0.000116
I12115	0.000115	0.000115	0.000115	0.000115	0.999195	0.000115	0.000115	0.000115
I12116	0.000115	0.000115	0.000115	0.000115	0.999195	0.000115	0.000115	0.000115
I12117	0.000116	0.000116	0.000116	0.000116	0.999185	0.000116	0.000116	0.000116
I12118	0.000116	0.000116	0.000116	0.000116	0.999186	0.000116	0.000116	0.000116
I12119	0.000116	0.000116	0.000116	0.000116	0.999191	0.000116	0.000116	0.000116
I12120	0.000113	0.000113	0.000113	0.000113	0.999208	0.000113	0.000113	0.000113
I12121	0.000116	0.000116	0.000116	0.000116	0.999191	0.000116	0.000116	0.000116
I12122	0.000115	0.000115	0.000115	0.000115	0.999194	0.000115	0.000115	0.000115
I12123	0.000112	0.000113	0.000113	0.000112	0.999213	0.000112	0.000113	0.000113
I12124	0.000116	0.000116	0.000116	0.000116	0.999189	0.000116	0.000116	0.000116
I12698	0.000115	0.000115	0.000115	0.000115	0.999194	0.000115	0.000115	0.000115
I29653	0.000118	0.000118	0.000118	0.000118	0.999176	0.000118	0.000118	0.000118
I29651	0.000113	0.000114	0.000114	0.000113	0.999206	0.000113	0.000114	0.000114
I12697	0.000118	0.000118	0.000118	0.000118	0.999174	0.000118	0.000118	0.000118
I29659	0.000115	0.000115	0.000115	0.000115	0.999195	0.000115	0.000115	0.000115
I29660	0.000118	0.000118	0.000118	0.000118	0.999176	0.000118	0.000118	0.000118
I29677	0.000115	0.000115	0.000115	0.000115	0.999195	0.000115	0.000115	0.000115
I12718	0.000115	0.000115	0.000115	0.000115	0.999195	0.000115	0.000115	0.000115
I29657	0.000116	0.000116	0.000116	0.000116	0.780992	0.000116	0.000116	0.21831
I29675	0.000116	0.25043	0.000116	0.000116	0.748872	0.000116	0.000116	0.000116
I12673	0.000117	0.000117	0.000117	0.000117	0.999183	0.000117	0.000117	0.000117
I12674	0.000118	0.000118	0.000118	0.000118	0.999173	0.000118	0.000118	0.000118
I29658	0.000117	0.058198	0.000117	0.000117	0.941102	0.000117	0.000117	0.000117
I12672	0.000118	0.000118	0.000118	0.000118	0.999174	0.000118	0.000118	0.000118
I13368	0.000123	0.000123	0.000123	0.000123	0.143464	0.000123	0.000123	0.8558
I29632	0.000111	0.000111	0.000111	0.000111	0.000111	0.000111	0.219168	0.780165
I29631	0.000112	0.147892	0.000112	0.000112	0.026451	0.000112	0.142288	0.682921
I29633	0.000112	0.100677	0.000112	0.000112	0.000112	0.000112	0.000112	0.898652
I29634	0.000112	0.137647	0.000112	0.000112	0.000112	0.000112	0.000112	0.861683
I12688	0.000117	0.135498	0.000117	0.000117	0.000117	0.000117	0.000117	0.863802
I12689	0.000114	0.000114	0.491443	0.000114	0.000114	0.000114	0.174682	0.333305
I29670	0.000112	0.000112	0.000112	0.000112	0.000112	0.000112	0.000112	0.999217
I29671	0.000113	0.125452	0.000113	0.000113	0.000113	0.000113	0.000113	0.873871
I22238	0.000127	0.214303	0.000127	0.000127	0.000127	0.000127	0.000127	0.784932
I13397	0.000122	0.018531	0.000122	0.000122	0.000122	0.000122	0.000122	0.980737
I22237	0.000122	0.000122	0.000122	0.000122	0.000122	0.000122	0.000122	0.999144
I12705	0.000115	0.227035	0.000115	0.000115	0.000115	0.000115	0.000115	0.772277
I13407	0.000124	0.289336	0.000124	0.000124	0.000124	0.000124	0.000124	0.709921
I13396	0.000122	0.000122	0.000122	0.000122	0.000122	0.000122	0.000122	0.999147
I13394	0.000118	0.253837	0.000118	0.000118	0.000118	0.000118	0.000118	0.745458
I29662	0.000113	0.281132	0.000113	0.000113	0.11208	0.000113	0.000113	0.606222
I12684	0.000113	0.237925	0.000113	0.000113	0.000113	0.000113	0.000113	0.761397
I13383	0.000116	0.2245	0.000116	0.000116	0.000116	0.000116	0.000116	0.774804
I13384	0.00012	0.106076	0.00012	0.00012	0.00012	0.00012	0.00012	0.893206
I13393	0.000119	0.140038	0.000119	0.000119	0.000119	0.000119	0.000119	0.85925
I13400	0.000119	0.102011	0.000119	0.000119	0.000119	0.000119	0.000119	0.897275
I29665	0.000115	0.000115	0.000115	0.000115	0.057168	0.000115	0.000115	0.942142
I29680	0.000115	0.000115	0.000115	0.000114	0.05711	0.000114	0.000115	0.942202
I29644	0.000112	0.000112	0.000112	0.000112	0.000112	0.000112	0.000112	0.999214
I12695	0.000116	0.000116	0.000116	0.000116	0.000116	0.000116	0.000116	0.999188
I29638	0.000113	0.000113	0.000113	0.000113	0.073172	0.000113	0.000113	0.926152
I29639	0.000111	0.000111	0.000111	0.000111	0.094379	0.000111	0.000111	0.904955
I13398	0.000121	0.000121	0.000121	0.000121	0.044678	0.000121	0.000121	0.954596
I29667	0.000111	0.000112	0.000112	0.000111	0.000112	0.000111	0.000112	0.99922
I29666	0.000113	0.000113	0.000113	0.000113	0.309802	0.000113	0.000113	0.689518
I12713	0.000114	0.000114	0.000114	0.000114	0.000114	0.000114	0.000114	0.999201
I29223	0.000115	0.000115	0.000115	0.000114	0.108121	0.000114	0.000115	0.891191
I29224	0.000115	0.000115	0.000115	0.000115	0.000115	0.000115	0.000115	0.999192
I13403	0.00012	0.00012	0.00012	0.00012	0.00012	0.00012	0.00012	0.999161
I12683	0.00012	0.00012	0.00012	0.00012	0.00012	0.00012	0.00012	0.999158
I10905	0.000117	0.000117	0.000117	0.000117	0.000117	0.000117	0.000117	0.999179
I10907	0.000116	0.000116	0.000116	0.000116	0.000116	0.000116	0.000116	0.999188
I12685	0.000115	0.000115	0.000115	0.000115	0.000115	0.000115	0.000115	0.999195
I13245	0.000115	0.000115	0.000115	0.000115	0.000115	0.000115	0.000115	0.999194
I13246	0.000118	0.220034	0.000118	0.000118	0.045703	0.000118	0.000118	0.733673
I13248	0.000125	0.000125	0.000125	0.000125	0.000125	0.000125	0.000125	0.999128
I13249	0.000119	0.000119	0.000119	0.000119	0.000119	0.000119	0.000119	0.999169
I13270	0.000116	0.000116	0.000116	0.000116	0.000116	0.000116	0.000116	0.999185
I13273	0.000112	0.000112	0.000112	0.000112	0.000112	0.000112	0.000112	0.999218
I13274	0.000112	0.000112	0.000112	0.000112	0.000112	0.000112	0.000112	0.999214
I13275	0.000122	0.000122	0.000122	0.000122	0.000122	0.000122	0.000122	0.999143
I13277	0.000113	0.000113	0.000113	0.000113	0.000113	0.000113	0.000113	0.99921
I13250	0.000122	0.166695	0.000122	0.000122	0.01888	0.000122	0.000122	0.813816
I10904	0.000114	0.000114	0.000114	0.000114	0.000114	0.000114	0.000114	0.999203
I27674	0.000133	0.000133	0.000133	0.000133	0.057547	0.000133	0.000133	0.941655
I13247	0.000112	0.000112	0.000112	0.000112	0.000112	0.000112	0.000112	0.999214
I13243	0.000124	0.189551	0.000124	0.000124	0.000124	0.000124	0.000124	0.809708
I13269	0.000124	0.000124	0.000124	0.000124	0.000124	0.000124	0.000124	0.999135
I12714	0.000119	0.000119	0.000119	0.000119	0.029161	0.000119	0.000119	0.970126
I12715	0.000115	0.000115	0.000115	0.000115	0.000115	0.000115	0.000115	0.999195
I29664	0.000114	0.000114	0.000114	0.000114	0.055091	0.000114	0.000114	0.944224
I29663	0.000112	0.000112	0.000112	0.000112	0.000112	0.000112	0.000112	0.999215
I29225	0.000114	0.000114	0.000114	0.000113	0.000114	0.000113	0.000114	0.999205
I29645	0.000113	0.000113	0.000113	0.000113	0.000113	0.000113	0.000113	0.999207
I29599	0.000114	0.000114	0.000114	0.000113	0.000114	0.000113	0.000114	0.999205
I29679	0.000111	0.000111	0.000111	0.000111	0.000111	0.000111	0.000111	0.999222
I29674	0.000111	0.000111	0.000111	0.000111	0.000111	0.000111	0.000111	0.999222
I29649	0.000112	0.000112	0.000112	0.000112	0.000112	0.000112	0.000112	0.999217
I29220	0.000116	0.000116	0.000116	0.000116	0.000116	0.000116	0.000116	0.999185
I25913	0.000115	0.000115	0.000115	0.000115	0.000115	0.000115	0.000115	0.999194
I13279	0.000113	0.000113	0.000113	0.000113	0.000113	0.000113	0.000113	0.999211
I25928	0.000119	0.000119	0.000119	0.000119	0.000119	0.000119	0.000119	0.999168
I13330	0.000115	0.000115	0.000115	0.000114	0.000115	0.000114	0.000115	0.999198
I12677	0.000115	0.000115	0.000115	0.000115	0.000115	0.000115	0.000115	0.999194
I29610	0.000114	0.000114	0.440596	0.000114	0.000114	0.000114	0.000114	0.558721
I29608	0.000111	0.000111	0.28371	0.000111	0.000111	0.000111	0.000111	0.715625
I29661	0.000114	0.000114	0.000114	0.000114	0.40354	0.000114	0.000114	0.595778
I13271	0.000116	0.000116	0.000116	0.000116	0.000116	0.000116	0.000116	0.999191
I13276	0.000112	0.000113	0.000113	0.000112	0.000113	0.000112	0.000113	0.999213
I29195	0.000115	0.000115	0.000115	0.000115	0.000115	0.000115	0.000115	0.999194
I12679	0.000118	0.000118	0.000118	0.000118	0.000118	0.000118	0.000118	0.999176
I12699	0.000125	0.000125	0.000125	0.000125	0.000125	0.000125	0.000125	0.999125
I13378	0.000128	0.000128	0.000128	0.000128	0.000128	0.000128	0.000128	0.999107
I29196	0.000119	0.000119	0.000119	0.000119	0.000119	0.000119	0.000119	0.999166
I12680	0.000115	0.000115	0.000115	0.000115	0.000115	0.000115	0.000115	0.999192
I25918	0.000118	0.000118	0.000118	0.000117	0.000118	0.000117	0.000118	0.999177
I25896	0.00013	0.00013	0.00013	0.00013	0.00013	0.00013	0.00013	0.999092
I25903	0.000127	0.000127	0.000127	0.000127	0.000127	0.000127	0.000127	0.999112
I25897	0.000126	0.000126	0.000126	0.000126	0.000126	0.000126	0.000126	0.999121
I25917	0.000115	0.000115	0.000115	0.000115	0.000115	0.000115	0.000115	0.999192
I25899	0.000124	0.000124	0.000124	0.000124	0.000124	0.000124	0.000124	0.999133
I25901	0.000123	0.000123	0.000123	0.000123	0.000123	0.000123	0.000123	0.999142
I25916	0.000114	0.000114	0.000114	0.000113	0.000114	0.000113	0.000114	0.999205
I25898	0.000127	0.000127	0.000127	0.000127	0.000127	0.000127	0.000127	0.999108
I25904	0.000119	0.000119	0.000119	0.000119	0.000119	0.000119	0.000119	0.999168
I29221	0.000114	0.000114	0.000114	0.000114	0.000114	0.000114	0.000114	0.9992
I12708	0.000113	0.000113	0.000113	0.000113	0.000113	0.000113	0.000113	0.999211
I12717	0.000114	0.000114	0.000114	0.000114	0.000114	0.000114	0.000114	0.999201
I25895	0.000125	0.000125	0.000125	0.000125	0.000125	0.000125	0.000125	0.999125
I25900	0.000122	0.000122	0.000122	0.000122	0.000122	0.000122	0.000122	0.999147
I25906	0.000125	0.000125	0.000125	0.000125	0.000125	0.000125	0.000125	0.999123
I25907	0.000127	0.000127	0.000127	0.000127	0.000127	0.000127	0.000127	0.999112
I25908	0.000123	0.000123	0.000123	0.000123	0.000123	0.000123	0.000123	0.999138
I25909	0.000124	0.000124	0.000124	0.000124	0.000124	0.000124	0.000124	0.999135
I25910	0.000121	0.000121	0.000121	0.000121	0.000121	0.000121	0.000121	0.999153
I25911	0.000114	0.000114	0.000114	0.000114	0.000114	0.000114	0.000114	0.9992
I25912	0.000114	0.000114	0.000114	0.000114	0.000114	0.000114	0.000114	0.9992
I25914	0.000116	0.000116	0.000116	0.000116	0.000116	0.000116	0.000116	0.999191
I25915	0.000114	0.000114	0.000114	0.000114	0.000114	0.000114	0.000114	0.999203
I25919	0.000116	0.000116	0.000116	0.000116	0.000116	0.000116	0.000116	0.999185
I25921	0.000119	0.000119	0.000119	0.000119	0.000119	0.000119	0.000119	0.999168
I25923	0.000115	0.000115	0.000115	0.000115	0.000115	0.000115	0.000115	0.999194
I25924	0.000115	0.000115	0.000115	0.000115	0.000115	0.000115	0.000115	0.999192
I26080	0.000116	0.000116	0.000116	0.000116	0.000116	0.000116	0.000116	0.999185
I29678	0.000116	0.000116	0.000116	0.000116	0.000116	0.000116	0.000116	0.999189
I25902	0.000135	0.000135	0.000135	0.000135	0.000135	0.000135	0.000135	0.999053
I29637	0.000114	0.000114	0.000114	0.000113	0.000114	0.000113	0.000114	0.999205
I29643	0.00011	0.00011	0.00011	0.00011	0.00011	0.00011	0.00011	0.999232
I25931	0.000124	0.000124	0.000124	0.000124	0.000124	0.000124	0.000124	0.99913
I12716	0.000115	0.000115	0.000115	0.000115	0.000115	0.000115	0.000115	0.999197
I13317	0.000113	0.000113	0.000113	0.000113	0.000113	0.000113	0.000113	0.999207
I10919	0.000125	0.000125	0.000125	0.000125	0.000125	0.000125	0.000125	0.999125
I13257	0.000121	0.000121	0.000121	0.000121	0.000121	0.000121	0.000121	0.999155
I25930	0.000121	0.000121	0.000121	0.000121	0.000121	0.000121	0.000121	0.99915
I13255	0.000117	0.000117	0.000117	0.000117	0.000117	0.000117	0.000117	0.999182
I25889	0.000117	0.000117	0.000117	0.000117	0.000117	0.000117	0.000117	0.999183
I10921	0.000119	0.000119	0.000119	0.000119	0.000119	0.000119	0.000119	0.999165
I13319	0.000113	0.000113	0.000113	0.000113	0.000113	0.000113	0.000113	0.999207
I13253	0.000124	0.000124	0.000124	0.000124	0.000124	0.000124	0.000124	0.999133
I13259	0.000118	0.000118	0.000118	0.000118	0.000118	0.000118	0.000118	0.999176
I13260	0.000115	0.000115	0.000115	0.000115	0.000115	0.000115	0.000115	0.999197
I13263	0.000116	0.000116	0.000116	0.000116	0.000116	0.000116	0.000116	0.999191
I13264	0.00015	0.00015	0.00015	0.00015	0.00015	0.00015	0.00015	0.998951
I25880	0.000119	0.000119	0.000119	0.000119	0.000119	0.000119	0.000119	0.999168
I25884	0.000119	0.000119	0.000119	0.000119	0.000119	0.000119	0.000119	0.999166
I25887	0.00012	0.00012	0.00012	0.00012	0.00012	0.00012	0.00012	0.999161
I25933	0.000119	0.000119	0.000119	0.000119	0.000119	0.000119	0.000119	0.999168
I10916	0.000114	0.000114	0.000114	0.000114	0.000114	0.000114	0.000114	0.999203
I10917	0.000113	0.000113	0.000113	0.000113	0.000113	0.000113	0.000113	0.99921
I10918	0.000114	0.000114	0.000114	0.000114	0.000114	0.000114	0.000114	0.999201
I13252	0.000122	0.000122	0.000122	0.000122	0.000122	0.000122	0.000122	0.999143
I13254	0.000123	0.000123	0.000123	0.000123	0.000123	0.000123	0.000123	0.999138
I13262	0.000116	0.000116	0.000116	0.000116	0.000116	0.000116	0.000116	0.999186
I13265	0.000115	0.000115	0.000115	0.000115	0.000115	0.000115	0.000115	0.999192
I13266	0.000113	0.000113	0.000113	0.000113	0.000113	0.000113	0.000113	0.99921
I13267	0.000118	0.000118	0.000118	0.000118	0.000118	0.000118	0.000118	0.999174
I13278	0.000113	0.000113	0.000113	0.000113	0.000113	0.000113	0.000113	0.999207
I13286	0.000118	0.000118	0.000118	0.000117	0.000118	0.000117	0.000118	0.999177
I13293	0.000115	0.000115	0.000115	0.000115	0.000115	0.000115	0.000115	0.999194
I13318	0.000118	0.000118	0.000118	0.000118	0.000118	0.000118	0.000118	0.999174
I13322	0.000111	0.000111	0.000111	0.000111	0.000111	0.000111	0.000111	0.999222
I13332	0.000128	0.000128	0.000128	0.000128	0.000128	0.000128	0.000128	0.999103
I13333	0.000114	0.000114	0.000114	0.000114	0.000114	0.000114	0.000114	0.9992
I13365	0.000139	0.000139	0.000139	0.000139	0.000139	0.000139	0.000139	0.999029
I25879	0.000119	0.000119	0.000119	0.000119	0.000119	0.000119	0.000119	0.999168
I25881	0.000119	0.000119	0.000119	0.000119	0.000119	0.000119	0.000119	0.999166
I25882	0.000115	0.000115	0.000115	0.000115	0.000115	0.000115	0.000115	0.999192
I25885	0.000118	0.000118	0.000118	0.000118	0.000118	0.000118	0.000118	0.999174
I25886	0.000117	0.000117	0.000117	0.000117	0.000117	0.000117	0.000117	0.999182
I25888	0.000122	0.000122	0.000122	0.000122	0.000122	0.000122	0.000122	0.999147
I25890	0.00012	0.00012	0.00012	0.00012	0.00012	0.00012	0.00012	0.99916
I25925	0.000114	0.000114	0.000114	0.000114	0.000114	0.000114	0.000114	0.999201
I25926	0.000118	0.000118	0.000118	0.000118	0.000118	0.000118	0.000118	0.999171
I25927	0.000121	0.000121	0.000121	0.000121	0.000121	0.000121	0.000121	0.999155
I25929	0.000118	0.000118	0.000118	0.000118	0.000118	0.000118	0.000118	0.999176
I25932	0.000118	0.000118	0.000118	0.000117	0.000118	0.000117	0.000118	0.999177
I25934	0.00012	0.00012	0.00012	0.00012	0.00012	0.00012	0.00012	0.999161
I25935	0.000122	0.000122	0.000122	0.000122	0.000122	0.000122	0.000122	0.999147
I25936	0.000122	0.000122	0.000122	0.000122	0.000122	0.000122	0.000122	0.999148
I25937	0.00012	0.00012	0.00012	0.00012	0.00012	0.00012	0.00012	0.999158
I26081	0.000122	0.000122	0.000122	0.000122	0.000122	0.000122	0.000122	0.999148
I26082	0.000116	0.000116	0.000116	0.000116	0.000116	0.000116	0.000116	0.999188
I29197	0.000116	0.000116	0.000116	0.000116	0.000116	0.000116	0.000116	0.999188
I12686	0.000114	0.000114	0.000114	0.000114	0.000114	0.000114	0.000114	0.999201
I29641	0.000113	0.000113	0.000113	0.000113	0.000113	0.000113	0.000113	0.999211
I12681	0.000115	0.000115	0.000115	0.000115	0.000115	0.000115	0.000115	0.999195
I29640	0.000115	0.000115	0.000115	0.000115	0.000115	0.000115	0.000115	0.999194
I29656	0.000112	0.000112	0.000112	0.000112	0.000112	0.000112	0.000112	0.999217
I29606	0.00011	0.000111	0.000111	0.00011	0.000111	0.00011	0.000111	0.999227
I29607	0.000112	0.000112	0.000112	0.000112	0.000112	0.000112	0.000112	0.999214
I29685	0.000114	0.000114	0.287425	0.000114	0.000114	0.000114	0.000114	0.711893
I29609	0.000113	0.000113	0.267361	0.000113	0.000113	0.000113	0.000113	0.731961
I12682	0.000112	0.000112	0.000112	0.000112	0.000112	0.000112	0.000112	0.999218
I29602	0.000111	0.000111	0.332874	0.000111	0.000111	0.000111	0.000111	0.66646
I29642	0.000121	0.000121	0.000121	0.000121	0.000121	0.000121	0.000121	0.999155
I12701	0.000113	0.000113	0.000113	0.000113	0.000113	0.000113	0.000113	0.99921
I12702	0.000113	0.000113	0.000113	0.000113	0.000113	0.000113	0.000113	0.999208
I12703	0.000116	0.000116	0.000116	0.000116	0.000116	0.000116	0.000116	0.999186
I12707	0.000113	0.000113	0.999211	0.000113	0.000113	0.000113	0.000113	0.000113
I29595	0.00011	0.00011	0.999228	0.00011	0.00011	0.00011	0.00011	0.00011
I29655	0.000111	0.000111	0.999222	0.000111	0.000111	0.000111	0.000111	0.000111
I29668	0.000112	0.000112	0.930566	0.000112	0.000112	0.000112	0.000112	0.068763
I12678	0.000115	0.22961	0.769703	0.000114	0.000115	0.000114	0.000115	0.000115
I29636	0.000112	0.000112	0.999217	0.000112	0.000112	0.000112	0.000112	0.000112
I29669	0.00011	0.00011	0.999228	0.00011	0.00011	0.00011	0.00011	0.00011
I29605	0.000113	0.000113	0.87288	0.000113	0.000113	0.000113	0.000113	0.126444
I29615	0.000113	0.000113	0.999207	0.000113	0.000113	0.000113	0.000113	0.000113
I29616	0.000112	0.000112	0.999217	0.000112	0.000112	0.000112	0.000112	0.000112
I13390	0.000116	0.000116	0.999186	0.000116	0.000116	0.000116	0.000116	0.000116
I13391	0.00012	0.00012	0.840792	0.00012	0.00012	0.00012	0.158488	0.00012
I13376	0.000121	0.000121	0.99915	0.000121	0.000121	0.000121	0.000121	0.000121
I29191	0.000118	0.000118	0.999174	0.000118	0.000118	0.000118	0.000118	0.000118
I29601	0.000118	0.000118	0.999172	0.000118	0.000118	0.000118	0.000118	0.000118
I25891	0.000129	0.000129	0.999098	0.000129	0.000129	0.000129	0.000129	0.000129
I25838	0.000117	0.332305	0.446839	0.000117	0.000117	0.000117	0.000117	0.220272
I11180	0.00021	0.00021	0.998527	0.00021	0.00021	0.00021	0.00021	0.00021
I13372	0.000122	0.000122	0.999143	0.000122	0.000122	0.000122	0.000122	0.000122
I25892	0.000117	0.000117	0.931001	0.000117	0.000117	0.000117	0.000117	0.068295
I12704	0.000116	0.000116	0.999188	0.000116	0.000116	0.000116	0.000116	0.000116
I13392	0.000116	0.000116	0.999186	0.000116	0.000116	0.000116	0.000116	0.000116
I13380	0.000118	0.000118	0.999174	0.000118	0.000118	0.000118	0.000118	0.000118
I29686	0.000115	0.000115	0.652568	0.000114	0.000115	0.000114	0.000115	0.346745
I25830	0.000118	0.407395	0.000118	0.000118	0.000118	0.000118	0.000118	0.591897
I10922	0.000116	0.000116	0.999191	0.000116	0.000116	0.000116	0.000116	0.000116
I10924	0.000113	0.000113	0.999208	0.000113	0.000113	0.000113	0.000113	0.000113
I10925	0.000115	0.000115	0.999192	0.000115	0.000115	0.000115	0.000115	0.000115
I10927	0.000116	0.000116	0.999188	0.000116	0.000116	0.000116	0.000116	0.000116
I12709	0.000113	0.000113	0.999208	0.000113	0.000113	0.000113	0.000113	0.000113
I13401	0.000125	0.000125	0.999128	0.000124	0.000125	0.000124	0.000125	0.000125
I13381	0.000117	0.000117	0.563871	0.000117	0.000117	0.000117	0.202151	0.233395
I25829	0.000118	0.000118	0.579284	0.000118	0.000118	0.000118	0.127018	0.293109
I29604	0.000112	0.000112	0.999218	0.000112	0.000112	0.000112	0.000112	0.000112
I29672	0.000112	0.000112	0.507299	0.000112	0.000112	0.000112	0.000112	0.49203
I29603	0.000112	0.000112	0.712489	0.000112	0.000112	0.000112	0.000112	0.286837
I29635	0.000115	0.356791	0.000115	0.000115	0.000115	0.000115	0.000115	0.64252
I25824	0.000113	0.000113	0.78674	0.000113	0.000113	0.000113	0.000113	0.212584
I12710	0.000111	0.000111	0.999224	0.000111	0.000111	0.000111	0.000111	0.000111
I12711	0.000114	0.000114	0.999203	0.000114	0.000114	0.000114	0.000114	0.000114
I25873	0.000116	0.000116	0.999185	0.000116	0.000116	0.000116	0.000116	0.000116
I25843	0.000118	0.755199	0.244095	0.000117	0.000118	0.000117	0.000118	0.000118
I25831	0.000116	0.000116	0.695753	0.000116	0.000116	0.000116	0.190373	0.113293
I12700	0.000113	0.658047	0.000113	0.000113	0.000113	0.000113	0.341274	0.000113
I29600	0.000128	0.516952	0.482283	0.000128	0.000128	0.000128	0.000128	0.000128
I13375	0.000127	0.000127	0.816346	0.000127	0.000127	0.000127	0.18289	0.000127
I13379	0.000115	0.000115	0.999198	0.000114	0.000115	0.000114	0.000115	0.000115
I29594	0.000167	0.998833	0.000167	0.000167	0.000167	0.000167	0.000167	0.000167
I13373	0.000118	0.999171	0.000118	0.000118	0.000118	0.000118	0.000118	0.000118
I13408	0.000119	0.999169	0.000119	0.000119	0.000119	0.000119	0.000119	0.000119
I29597	0.000116	0.999191	0.000116	0.000116	0.000116	0.000116	0.000116	0.000116
I29596	0.000114	0.999203	0.000114	0.000114	0.000114	0.000114	0.000114	0.000114
I12675	0.000114	0.999203	0.000114	0.000114	0.000114	0.000114	0.000114	0.000114
I29180	0.000133	0.999069	0.000133	0.000133	0.000133	0.000133	0.000133	0.000133
I29681	0.000113	0.999211	0.000113	0.000113	0.000113	0.000113	0.000113	0.000113
I29630	0.000111	0.999221	0.000111	0.000111	0.000111	0.000111	0.000111	0.000111
I25842	0.000119	0.713603	0.285685	0.000119	0.000119	0.000119	0.000119	0.000119
I25874	0.000118	0.000118	0.999177	0.000117	0.000118	0.000117	0.000118	0.000118
I10912	0.000113	0.938463	0.000113	0.000113	0.000113	0.000113	0.060857	0.000113
I10913	0.000113	0.821099	0.000113	0.000113	0.000113	0.000113	0.178225	0.000113
I10914	0.000111	0.999221	0.000111	0.000111	0.000111	0.000111	0.000111	0.000111
I11155	0.000113	0.936472	0.000113	0.000113	0.000113	0.000113	0.062849	0.000113
I12712	0.000114	0.000114	0.686296	0.000114	0.000114	0.000114	0.313021	0.000114
I13367	0.000154	0.998922	0.000154	0.000154	0.000154	0.000154	0.000154	0.000154
I29684	0.000111	0.99922	0.000112	0.000111	0.000112	0.000111	0.000112	0.000112
I12691	0.000119	0.999168	0.000119	0.000119	0.000119	0.000119	0.000119	0.000119
I29181	0.000115	0.999198	0.000115	0.000114	0.000115	0.000114	0.000115	0.000115
I29182	0.000114	0.999204	0.000114	0.000114	0.000114	0.000114	0.000114	0.000114
I13409	0.000139	0.000139	0.755076	0.000139	0.000139	0.000139	0.244089	0.000139
I29682	0.000111	0.999221	0.000111	0.000111	0.000111	0.000111	0.000111	0.000111
I29683	0.000111	0.999222	0.000111	0.000111	0.000111	0.000111	0.000111	0.000111
I12125	0.000111	0.999224	0.000111	0.000111	0.000111	0.000111	0.000111	0.000111
I12126	0.00011	0.999227	0.000111	0.00011	0.000111	0.00011	0.000111	0.000111
I12127	0.000118	0.999174	0.000118	0.000118	0.000118	0.000118	0.000118	0.000118
I12128	0.000117	0.999183	0.000117	0.000117	0.000117	0.000117	0.000117	0.000117
I29619	0.000111	0.999222	0.000111	0.000111	0.000111	0.000111	0.000111	0.000111
I29624	0.000112	0.999218	0.000112	0.000112	0.000112	0.000112	0.000112	0.000112
I29629	0.000112	0.999217	0.000112	0.000112	0.000112	0.000112	0.000112	0.000112
I12690	0.000113	0.99921	0.000113	0.000113	0.000113	0.000113	0.000113	0.000113
I12676	0.000117	0.999183	0.000117	0.000117	0.000117	0.000117	0.000117	0.000117
I29618	0.000112	0.999218	0.000112	0.000112	0.000112	0.000112	0.000112	0.000112
I25840	0.000115	0.922522	0.000115	0.000115	0.000115	0.000115	0.076789	0.000115
I25837	0.000117	0.000117	0.999183	0.000117	0.000117	0.000117	0.000117	0.000117
I29611	0.00011	0.356448	0.408076	0.00011	0.00011	0.00011	0.234925	0.00011
I29613	0.000111	0.820659	0.178672	0.000111	0.000112	0.000111	0.000112	0.000112
I25844	0.000118	0.875191	0.000118	0.000118	0.000118	0.000118	0.124103	0.000118
I13404	0.000124	0.000124	0.999133	0.000124	0.000124	0.000124	0.000124	0.000124
I29612	0.000113	0.000113	0.837351	0.000113	0.000113	0.000113	0.161972	0.000113
I25839	0.000116	0.404329	0.594978	0.000116	0.000116	0.000116	0.000116	0.000116
I25841	0.000116	0.636055	0.363251	0.000116	0.000116	0.000116	0.000116	0.000116
I13402	0.000119	0.663075	0.336211	0.000119	0.000119	0.000119	0.000119	0.000119
I13399	0.000122	0.999145	0.000122	0.000122	0.000122	0.000122	0.000122	0.000122
I29650	0.000111	0.999222	0.000111	0.000111	0.000111	0.000111	0.000111	0.000111
I29621	0.000112	0.999214	0.000112	0.000112	0.000112	0.000112	0.000112	0.000112
I29628	0.000112	0.999218	0.000112	0.000112	0.000112	0.000112	0.000112	0.000112
I29622	0.000113	0.999206	0.000114	0.000113	0.000114	0.000113	0.000114	0.000114
I29614	0.000112	0.999217	0.000112	0.000112	0.000112	0.000112	0.000112	0.000112
I29620	0.000111	0.850343	0.000111	0.000111	0.000111	0.000111	0.148993	0.000111
I29627	0.00011	0.999228	0.00011	0.00011	0.00011	0.00011	0.00011	0.00011
I29626	0.000112	0.999216	0.000112	0.000112	0.000112	0.000112	0.000112	0.000112
I12693	0.000118	0.999176	0.000118	0.000118	0.000118	0.000118	0.000118	0.000118
I29617	0.000113	0.99921	0.000113	0.000113	0.000113	0.000113	0.000113	0.000113
I29623	0.000112	0.999217	0.000112	0.000112	0.000112	0.000112	0.000112	0.000112
I29625	0.00011	0.911037	0.00011	0.00011	0.00011	0.00011	0.088305	0.00011
I10915	0.000132	0.999079	0.000132	0.000132	0.000132	0.000132	0.000132	0.000132
I13369	0.000131	0.999086	0.000131	0.00013	0.000131	0.00013	0.000131	0.000131
I12694	0.000115	0.999194	0.000115	0.000115	0.000115	0.000115	0.000115	0.000115
I13377	0.000126	0.999116	0.000126	0.000126	0.000126	0.000126	0.000126	0.000126
I25855	0.000116	0.999189	0.000116	0.000116	0.000116	0.000116	0.000116	0.000116
I25894	0.000118	0.999177	0.000118	0.000117	0.000118	0.000117	0.000118	0.000118
I29193	0.000118	0.999173	0.000118	0.000118	0.000118	0.000118	0.000118	0.000118
I29194	0.000116	0.999189	0.000116	0.000116	0.000116	0.000116	0.000116	0.000116
I12692	0.000112	0.999217	0.000112	0.000112	0.000112	0.000112	0.000112	0.000112
I25821	0.000117	0.999179	0.000117	0.000117	0.000117	0.000117	0.000117	0.000117
I25822	0.000119	0.999169	0.000119	0.000119	0.000119	0.000119	0.000119	0.000119
I29183	0.000118	0.999171	0.000118	0.000118	0.000118	0.000118	0.000118	0.000118
I29184	0.000115	0.999192	0.000115	0.000115	0.000115	0.000115	0.000115	0.000115
I13387	0.00012	0.00012	0.00012	0.00012	0.00012	0.00012	0.999161	0.00012
I26026	0.000118	0.000118	0.000118	0.000118	0.000118	0.000118	0.999171	0.000118
I26032	0.000116	0.000116	0.000116	0.000116	0.000116	0.000116	0.999191	0.000116
I26033	0.000116	0.000116	0.000116	0.000116	0.000116	0.000116	0.999186	0.000116
I26034	0.000115	0.000115	0.000115	0.000115	0.000115	0.000115	0.999192	0.000115
I26025	0.000119	0.000119	0.000119	0.000119	0.000119	0.000119	0.999166	0.000119
I26028	0.059104	0.00012	0.00012	0.00012	0.00012	0.00012	0.940179	0.00012
I26029	0.000126	0.000126	0.000126	0.000126	0.000126	0.000126	0.999119	0.000126
I26030	0.000116	0.000116	0.000116	0.000116	0.000116	0.000116	0.999186	0.000116
I26031	0.000115	0.000115	0.000115	0.000115	0.000115	0.000115	0.999195	0.000115
I26035	0.000129	0.000129	0.000129	0.000129	0.000129	0.000129	0.999098	0.000129
I26036	0.000119	0.000119	0.000119	0.000119	0.000119	0.000119	0.999169	0.000119
I26037	0.000116	0.000116	0.000116	0.000116	0.000116	0.000116	0.999189	0.000116
I26038	0.000116	0.000116	0.000116	0.000116	0.000116	0.000116	0.999189	0.000116
I26039	0.000121	0.000121	0.000121	0.000121	0.000121	0.000121	0.999153	0.000121
I26040	0.000117	0.000117	0.000117	0.000117	0.000117	0.000117	0.99918	0.000117
I26041	0.000117	0.000117	0.000117	0.000117	0.000117	0.000117	0.99918	0.000117
I26042	0.000122	0.000122	0.000122	0.000122	0.000122	0.000122	0.999148	0.000122
I26043	0.000121	0.000121	0.000121	0.000121	0.000121	0.000121	0.999152	0.000121
I26044	0.000116	0.000116	0.000116	0.000116	0.000116	0.000116	0.999186	0.000116
I26045	0.000126	0.000126	0.000126	0.000125	0.000126	0.000125	0.999121	0.000126
I26046	0.000117	0.000117	0.000117	0.000117	0.000117	0.000117	0.99918	0.000117
I26047	0.000122	0.000122	0.000122	0.000122	0.000122	0.000122	0.999147	0.000122
I26048	0.00012	0.00012	0.00012	0.00012	0.00012	0.00012	0.999158	0.00012
I26053	0.000115	0.000115	0.000115	0.000115	0.000115	0.000115	0.999195	0.000115
I26054	0.000123	0.000123	0.000123	0.000123	0.000123	0.000123	0.999142	0.000123
I26058	0.000126	0.000126	0.000126	0.000125	0.000126	0.000125	0.999121	0.000126
I26059	0.000121	0.000121	0.000121	0.000121	0.000121	0.000121	0.999152	0.000121
I26060	0.000117	0.000117	0.000117	0.000117	0.000117	0.000117	0.999183	0.000117
I10928	0.000111	0.000112	0.000112	0.000111	0.000111	0.000111	0.99922	0.000112
I10929	0.000112	0.000113	0.000113	0.000112	0.000112	0.000112	0.999213	0.000113
I10930	0.000111	0.000112	0.000112	0.000111	0.000112	0.000111	0.99922	0.000112
I10932	0.000111	0.000111	0.000111	0.000111	0.000111	0.000111	0.999221	0.000111
I10933	0.00012	0.000121	0.000121	0.00012	0.000121	0.00012	0.999157	0.000121
I13385	0.000116	0.000116	0.000116	0.000116	0.000116	0.000116	0.999188	0.000116
I25586	0.000143	0.000143	0.000143	0.000143	0.000143	0.000143	0.999001	0.000143
I25587	0.000116	0.000116	0.000116	0.000116	0.000116	0.000116	0.999185	0.000116
I25588	0.000115	0.000115	0.000115	0.000115	0.000115	0.000115	0.999192	0.000115
I25589	0.999172	0.000118	0.000118	0.000118	0.000118	0.000118	0.000118	0.000118
I25610	0.00012	0.000121	0.000121	0.00012	0.000121	0.00012	0.999157	0.000121
I25611	0.000119	0.000119	0.000119	0.000119	0.000119	0.000119	0.999166	0.000119
I25612	0.000116	0.000116	0.000116	0.000116	0.000116	0.000116	0.999186	0.000116
I25613	0.000118	0.000118	0.000118	0.000117	0.000118	0.000117	0.999177	0.000118
I25614	0.000117	0.000117	0.000117	0.000117	0.000117	0.000117	0.999182	0.000117
I25615	0.000121	0.000121	0.191916	0.000121	0.000121	0.000121	0.807357	0.000121
I25616	0.000114	0.000114	0.000114	0.000114	0.000114	0.000114	0.9992	0.000114
I25617	0.000117	0.000117	0.000117	0.000117	0.000117	0.000117	0.999183	0.000117
I25618	0.000146	0.000146	0.000146	0.000146	0.000146	0.000146	0.998975	0.000146
I25619	0.000115	0.000115	0.000115	0.000115	0.000115	0.000115	0.999194	0.000115
I25620	0.000116	0.000116	0.000116	0.000116	0.000116	0.000116	0.999191	0.000116
I25621	0.000115	0.000115	0.000115	0.000114	0.000115	0.000114	0.999198	0.000115
I25622	0.000119	0.000119	0.000119	0.000119	0.000119	0.000119	0.999165	0.000119
I25623	0.000113	0.000114	0.000114	0.000113	0.000114	0.000113	0.999206	0.000114
I25624	0.000113	0.000113	0.000113	0.000113	0.000113	0.000113	0.999207	0.000113
I25625	0.000115	0.000115	0.000115	0.000115	0.000115	0.000115	0.999194	0.000115
I25626	0.000112	0.000112	0.000112	0.000112	0.000112	0.000112	0.999218	0.000112
I25627	0.000116	0.000116	0.000116	0.000116	0.000116	0.000116	0.999191	0.000116
I25628	0.000113	0.000113	0.000113	0.000113	0.000113	0.000113	0.999211	0.000113
I25629	0.000116	0.000116	0.000116	0.000116	0.000116	0.000116	0.999189	0.000116
I25630	0.000111	0.000112	0.000112	0.000111	0.000112	0.000111	0.99922	0.000112
I25631	0.000117	0.000117	0.000117	0.000117	0.000117	0.000117	0.99918	0.000117
I25632	0.000112	0.000112	0.000112	0.000112	0.000112	0.000112	0.999217	0.000112
I25633	0.000112	0.000113	0.000113	0.000112	0.000113	0.000112	0.999213	0.000113
I25634	0.000131	0.000131	0.000131	0.00013	0.000131	0.00013	0.999086	0.000131
I25635	0.000113	0.000113	0.000113	0.000113	0.000113	0.000113	0.999208	0.000113
I25636	0.000115	0.000115	0.000115	0.000115	0.000115	0.000115	0.999194	0.000115
I25637	0.000127	0.000127	0.000127	0.000127	0.000127	0.000127	0.99911	0.000127
I25638	0.000116	0.000116	0.000116	0.000116	0.000116	0.000116	0.999189	0.000116
I25639	0.000115	0.000115	0.000115	0.000115	0.000115	0.000115	0.999195	0.000115
I25641	0.000114	0.000114	0.000114	0.000114	0.000114	0.000114	0.999201	0.000114
I25642	0.000112	0.000112	0.000112	0.000112	0.000112	0.000112	0.999216	0.000112
I25643	0.000111	0.000112	0.000112	0.000111	0.000111	0.000111	0.99922	0.000112
I25644	0.000121	0.000121	0.000121	0.000121	0.000121	0.000121	0.999152	0.000121
I25645	0.000116	0.000116	0.000116	0.000116	0.000116	0.000116	0.999188	0.000116
I25646	0.000113	0.000113	0.000113	0.000113	0.000113	0.000113	0.99921	0.000113
I25647	0.000115	0.000115	0.000115	0.000115	0.000115	0.000115	0.999194	0.000115
I25648	0.000112	0.000112	0.000112	0.000112	0.000112	0.000112	0.999216	0.000112
I25649	0.000113	0.000113	0.000113	0.000113	0.000113	0.000113	0.999211	0.000113
I25650	0.000116	0.000116	0.000116	0.000116	0.000116	0.000116	0.999188	0.000116
I25653	0.000114	0.000114	0.000114	0.000114	0.000114	0.000114	0.9992	0.000114
I25654	0.000111	0.000111	0.000111	0.000111	0.000111	0.000111	0.999222	0.000111
I25655	0.000112	0.000112	0.000112	0.000112	0.000112	0.000112	0.999217	0.000112
I25656	0.000113	0.000113	0.000113	0.000113	0.000113	0.000113	0.999208	0.000113
I25658	0.000112	0.000112	0.000112	0.000112	0.000112	0.000112	0.999217	0.000112
I25659	0.000114	0.000114	0.000114	0.000113	0.000114	0.000113	0.999205	0.000114
I25660	0.000113	0.000113	0.000113	0.000113	0.000113	0.000113	0.999208	0.000113
I25690	0.000115	0.000115	0.000115	0.000115	0.000115	0.000115	0.999197	0.000115
I25691	0.000112	0.000113	0.000113	0.000112	0.000113	0.000112	0.999213	0.000113
I25692	0.000113	0.000113	0.000113	0.000113	0.000113	0.000113	0.999211	0.000113
I25693	0.000114	0.000114	0.000114	0.000114	0.000114	0.000114	0.999201	0.000114
I25694	0.000114	0.000114	0.000114	0.000114	0.000114	0.000114	0.999201	0.000114
I25695	0.000123	0.000123	0.000123	0.000123	0.000123	0.000123	0.99914	0.000123
I25703	0.000118	0.000118	0.000118	0.000118	0.000118	0.000118	0.999171	0.000118
I25705	0.000117	0.000117	0.000117	0.000117	0.000117	0.000117	0.999182	0.000117
I25716	0.000112	0.000112	0.000112	0.000112	0.000112	0.000112	0.999218	0.000112
I25750	0.000115	0.000115	0.000115	0.000115	0.000115	0.000115	0.999192	0.000115
I25867	0.000119	0.000119	0.000119	0.000119	0.000119	0.000119	0.999168	0.000119
I25868	0.000115	0.000115	0.000115	0.000114	0.000115	0.000114	0.999198	0.000115
I25878	0.000123	0.000123	0.000123	0.000123	0.000123	0.000123	0.999142	0.000123
I25938	0.00012	0.00012	0.00012	0.00012	0.00012	0.00012	0.99916	0.00012
I25939	0.000118	0.000118	0.000118	0.000117	0.000118	0.000117	0.999177	0.000118
I25940	0.000123	0.000123	0.000123	0.000123	0.000123	0.000123	0.999142	0.000123
I25941	0.999153	0.000121	0.000121	0.000121	0.000121	0.000121	0.000121	0.000121
I25942	0.000123	0.000123	0.000123	0.000123	0.000123	0.000123	0.99914	0.000123
I25943	0.000114	0.000114	0.000114	0.000114	0.000114	0.000114	0.9992	0.000114
I25944	0.000114	0.000114	0.000114	0.000114	0.000114	0.000114	0.9992	0.000114
I25945	0.000114	0.000114	0.000114	0.000114	0.000114	0.000114	0.999201	0.000114
I25946	0.000114	0.000114	0.000114	0.000114	0.000114	0.000114	0.999203	0.000114
I25947	0.000114	0.000114	0.000114	0.000114	0.000114	0.000114	0.9992	0.000114
I25948	0.000113	0.000113	0.000113	0.000113	0.000113	0.000113	0.999211	0.000113
I25949	0.000116	0.000116	0.000116	0.000116	0.000116	0.000116	0.999186	0.000116
I25950	0.000117	0.000117	0.000117	0.000117	0.000117	0.000117	0.999179	0.000117
I25951	0.000114	0.000114	0.000114	0.000114	0.000114	0.000114	0.9992	0.000114
I25952	0.000117	0.000117	0.000117	0.000117	0.000117	0.000117	0.999182	0.000117
I25953	0.000113	0.000113	0.000113	0.000113	0.000113	0.000113	0.999208	0.000113
I25954	0.000115	0.000115	0.000115	0.000115	0.000115	0.000115	0.999194	0.000115
I25955	0.000115	0.000115	0.000115	0.000115	0.000115	0.000115	0.999192	0.000115
I25956	0.000114	0.000114	0.000114	0.000114	0.000114	0.000114	0.9992	0.000114
I25957	0.000112	0.000112	0.000112	0.000112	0.000112	0.000112	0.999215	0.000112
I25958	0.000116	0.000116	0.000116	0.000116	0.000116	0.000116	0.999185	0.000116
I25959	0.000116	0.000116	0.000116	0.000116	0.000116	0.000116	0.999189	0.000116
I25960	0.000116	0.000116	0.000116	0.000116	0.000116	0.000116	0.999186	0.000116
I25961	0.000117	0.000117	0.000117	0.000117	0.000117	0.000117	0.999179	0.000117
I25962	0.000114	0.000114	0.000114	0.000114	0.000114	0.000114	0.9992	0.000114
I25963	0.000112	0.000113	0.000113	0.000112	0.000112	0.000112	0.999213	0.000113
I25964	0.000116	0.000116	0.000116	0.000116	0.000116	0.000116	0.999188	0.000116
I25965	0.000115	0.000115	0.000115	0.000115	0.000115	0.000115	0.999194	0.000115
I25966	0.000115	0.000115	0.000115	0.000115	0.000115	0.000115	0.999197	0.000115
I25967	0.000117	0.000117	0.000117	0.000117	0.000117	0.000117	0.999182	0.000117
I25968	0.000116	0.000116	0.000116	0.000116	0.000116	0.000116	0.999186	0.000116
I25971	0.000113	0.000113	0.000113	0.000113	0.000113	0.000113	0.999207	0.000113
I25972	0.000114	0.000114	0.000114	0.000114	0.000114	0.000114	0.999203	0.000114
I25973	0.000115	0.000115	0.000115	0.000115	0.000115	0.000115	0.999195	0.000115
I25974	0.000114	0.000114	0.000114	0.000114	0.000114	0.000114	0.999201	0.000114
I25975	0.000116	0.000116	0.000116	0.000116	0.000116	0.000116	0.999188	0.000116
I25976	0.000119	0.000119	0.000119	0.000119	0.000119	0.000119	0.999168	0.000119
I25977	0.000118	0.000118	0.000118	0.000118	0.000118	0.000118	0.999176	0.000118
I25978	0.000117	0.000117	0.000117	0.000117	0.000117	0.000117	0.999182	0.000117
I25979	0.000112	0.000112	0.000112	0.000112	0.000112	0.000112	0.999216	0.000112
I25980	0.000115	0.000115	0.000115	0.000115	0.000115	0.000115	0.999195	0.000115
I25981	0.000116	0.000116	0.000116	0.000116	0.000116	0.000116	0.999191	0.000116
I25982	0.000114	0.000114	0.000114	0.000114	0.000114	0.000114	0.999201	0.000114
I25983	0.000117	0.000117	0.000117	0.000117	0.000117	0.000117	0.999179	0.000117
I25984	0.000117	0.000117	0.000117	0.000117	0.000117	0.000117	0.999183	0.000117
I25985	0.000116	0.000116	0.000116	0.000116	0.000116	0.000116	0.999186	0.000116
I25986	0.000116	0.000116	0.000116	0.000116	0.000116	0.000116	0.999189	0.000116
I25987	0.000116	0.000116	0.000116	0.000116	0.000116	0.000116	0.999186	0.000116
I25988	0.000119	0.000119	0.000119	0.000119	0.000119	0.000119	0.999168	0.000119
I25989	0.000115	0.000115	0.000115	0.000115	0.000115	0.000115	0.999192	0.000115
I25990	0.000122	0.000122	0.000122	0.000122	0.000122	0.000122	0.999143	0.000122
I26021	0.000119	0.000119	0.000119	0.000119	0.000119	0.000119	0.999169	0.000119
I26022	0.000113	0.000114	0.000114	0.000113	0.000114	0.000113	0.999206	0.000114
I26023	0.000117	0.000117	0.000117	0.000117	0.000117	0.000117	0.999182	0.000117
I26061	0.000116	0.000116	0.000116	0.000116	0.000116	0.000116	0.999189	0.000116
I26062	0.00012	0.00012	0.00012	0.000119	0.00012	0.000119	0.999163	0.00012
I26063	0.000126	0.000126	0.000126	0.000126	0.000126	0.000126	0.999116	0.000126
I26064	0.000116	0.000116	0.000116	0.000116	0.000116	0.000116	0.999191	0.000116
I26066	0.00012	0.00012	0.00012	0.00012	0.00012	0.00012	0.999158	0.00012
I26067	0.000114	0.000114	0.000114	0.000114	0.000114	0.000114	0.999203	0.000114
I26068	0.000117	0.000117	0.000117	0.000117	0.000117	0.000117	0.999183	0.000117
I26069	0.000118	0.000118	0.000118	0.000118	0.000118	0.000118	0.999174	0.000118
I26070	0.000114	0.000114	0.000114	0.000114	0.000114	0.000114	0.999203	0.000114
I26071	0.000115	0.000115	0.000115	0.000115	0.000115	0.000115	0.999195	0.000115
I26072	0.000117	0.000117	0.000117	0.000117	0.000117	0.000117	0.999183	0.000117
I26073	0.000116	0.000116	0.000116	0.000116	0.000116	0.000116	0.999186	0.000116
I26076	0.000117	0.000117	0.000117	0.000117	0.000117	0.000117	0.99918	0.000117
I26078	0.000127	0.000127	0.000127	0.000127	0.000127	0.000127	0.99911	0.000127
I29648	0.00011	0.000111	0.000111	0.00011	0.000111	0.00011	0.999227	0.000111
I12687	0.000112	0.000112	0.000112	0.000112	0.000112	0.000112	0.999216	0.000112
I13370	0.000118	0.000118	0.000118	0.000118	0.000118	0.000118	0.999176	0.000118
I13374	0.000127	0.000127	0.000127	0.000127	0.000127	0.000127	0.99911	0.000127
I13388	0.000116	0.000116	0.000116	0.000116	0.000116	0.000116	0.999185	0.000116
I25592	0.000115	0.000115	0.000115	0.000115	0.000115	0.000115	0.999197	0.000115
I25593	0.000117	0.000117	0.000117	0.000117	0.000117	0.000117	0.999182	0.000117
I25594	0.000118	0.000118	0.000118	0.000117	0.000118	0.000117	0.999177	0.000118
I25595	0.000116	0.000116	0.000116	0.000116	0.000116	0.000116	0.999186	0.000116
I25596	0.000115	0.000115	0.000115	0.000115	0.000115	0.000115	0.999192	0.000115
I25597	0.000115	0.000115	0.000115	0.000115	0.000115	0.000115	0.999192	0.000115
I25598	0.000122	0.000122	0.000122	0.000122	0.000122	0.000122	0.999145	0.000122
I25599	0.000115	0.000115	0.000115	0.000115	0.000115	0.000115	0.999197	0.000115
I25600	0.000113	0.000113	0.000113	0.000113	0.000113	0.000113	0.99921	0.000113
I25601	0.000115	0.000115	0.000115	0.000114	0.000115	0.000114	0.999198	0.000115
I25602	0.000118	0.000118	0.000118	0.000118	0.000118	0.000118	0.999174	0.000118
I25604	0.000117	0.000117	0.000117	0.000117	0.000117	0.000117	0.999179	0.000117
I25605	0.000121	0.000121	0.000121	0.000121	0.000121	0.000121	0.999155	0.000121
I25606	0.000124	0.000124	0.000124	0.000123	0.000124	0.000123	0.999135	0.000124
I25607	0.00012	0.000121	0.000121	0.00012	0.000121	0.00012	0.999157	0.000121
I25608	0.000119	0.000119	0.000119	0.000119	0.000119	0.000119	0.999169	0.000119
I25609	0.000116	0.000116	0.000116	0.000116	0.000116	0.000116	0.999186	0.000116
I25661	0.000113	0.000113	0.000113	0.000113	0.000113	0.000113	0.999211	0.000113
I25662	0.000113	0.000113	0.000113	0.000113	0.000113	0.000113	0.999208	0.000113
I25663	0.000112	0.000113	0.000113	0.000112	0.000112	0.000112	0.999213	0.000113
I25664	0.000116	0.000116	0.000116	0.000116	0.000116	0.000116	0.999191	0.000116
I25665	0.000113	0.000113	0.000113	0.000113	0.000113	0.000113	0.999208	0.000113
I25666	0.000118	0.000118	0.000118	0.000118	0.000118	0.000118	0.999172	0.000118
I25709	0.000119	0.000119	0.000119	0.000119	0.000119	0.000119	0.999166	0.000119
I25710	0.000118	0.000118	0.000118	0.000117	0.000118	0.000117	0.999177	0.000118
I25712	0.000119	0.000119	0.000119	0.000119	0.000119	0.000119	0.999169	0.000119
I29188	0.000113	0.000113	0.000113	0.000113	0.000113	0.000113	0.99921	0.000113
I29189	0.000121	0.000121	0.000121	0.000121	0.000121	0.000121	0.99915	0.000121
I25575	0.000116	0.000116	0.000116	0.000116	0.000116	0.000116	0.999188	0.000116
I25576	0.000118	0.000118	0.000118	0.000117	0.000118	0.000117	0.999177	0.000118
I25577	0.000118	0.000118	0.000118	0.000118	0.000118	0.000118	0.999173	0.000118
I25578	0.000125	0.000125	0.000125	0.000125	0.000125	0.000125	0.999123	0.000125
I25579	0.000121	0.000121	0.000121	0.000121	0.000121	0.000121	0.99915	0.000121
I25580	0.000122	0.000122	0.000122	0.000122	0.000122	0.000122	0.999145	0.000122
I25581	0.000114	0.000114	0.000114	0.000114	0.000114	0.000114	0.999201	0.000114
I25583	0.000115	0.000115	0.000115	0.000115	0.000115	0.000115	0.999192	0.000115
I25584	0.000113	0.000113	0.000113	0.000113	0.000113	0.000113	0.999208	0.000113
I25585	0.00013	0.00013	0.00013	0.00013	0.00013	0.00013	0.999092	0.00013
I13389	0.000122	0.000122	0.000122	0.000122	0.000122	0.000122	0.999147	0.000122

[truncated: 26 more sheets: S11_FL_fSTRUCT_K2, S12_FL_fSTRUCT_K3, S13_FL_fSTRUCT_K4, S14_FL_fSTRUCT_K5, S15_FL_fSTRUCT_K6, S16_FL_fSTRUCT_K7, S17_FL_fSTRUCT_K8, S18_SC_fSTRUCT_K3, S19_SC_fSTRUCT_K4, S20_SC_fSTRUCT_K5, S21_SC_fSTRUCT_K6, S22_SC_fSTRUCT_K7, S23_SC_fSTRUCT_K8, S24_HybridIdx_FL, S25_HybridIdx_SC-nigrita, S26_HybridIdx_SC-brimleyi, S27_K_values, S28_DAPC_K5, S29_DAPC_K6, S30_DAPC_K7 …]
